# Supplementary material for: Leveraging neighborhood representations of single-cell data to achieve sensitive DE testing with miloDE
Source: Genome Biol. 2024 Jul 18;25:189. doi: 10.1186/s13059-024-03334-3 (PMC11256449; doi:10.1186/s13059-024-03334-3)
Supplement: Supplementary file 2 — Additional file 2: Table S1. Table with estimated statistics of DE detection as a function of the number of replicates, number of cells and effect size. [file 13059_2024_3334_MOESM2_ESM.xlsx]

## Sheet: Sheet1
Target logFC	Number of control replicates	Number of case replicates	Number of all replicates	Ratio of control and case replicates	Number of cells	Avg number of cells per replicate	logFC threshold used for DE detection	Sensitivity	Specificity	FDR
1	10	10	20	1	52	2.6	0	0.414925	0.918197	0.372024
1	10	10	20	1	57	2.85	0	0.414925	0.918197	0.372024
1	10	10	20	1	60	3	0	0.414925	0.918197	0.372024
1	10	10	20	1	65	3.25	0	0.414925	0.918197	0.372024
1	10	10	20	1	71	3.55	0	0.414925	0.918197	0.372024
1	10	10	20	1	74	3.7	0	0.414925	0.918197	0.372024
1	10	10	20	1	83	4.15	0	0.414925	0.918197	0.372024
1	10	10	20	1	85	4.25	0	0.414925	0.918197	0.372024
1	10	10	20	1	90	4.5	0	0.414925	0.918197	0.372024
1	10	10	20	1	95	4.75	0	0.438806	0.919533	0.352584
1	10	10	20	1	99	4.95	0	0.445771	0.92187	0.342144
1	10	10	20	1	104	5.2	0	0.450746	0.92187	0.3392
1	10	10	20	1	111	5.55	0	0.451741	0.922204	0.330623
1	10	10	20	1	115	5.75	0	0.476617	0.922538	0.329882
1	10	10	20	1	121	6.05	0	0.483582	0.924207	0.324575
1	10	10	20	1	126	6.3	0	0.485572	0.924207	0.32357
1	10	10	20	1	128	6.4	0	0.491542	0.924207	0.323446
1	10	10	20	1	134	6.7	0	0.498507	0.924541	0.32287
1	10	10	20	1	140	7	0	0.507463	0.925543	0.308424
1	10	10	20	1	144	7.2	0	0.511443	0.926878	0.299301
1	10	10	20	1	149	7.45	0	0.517413	0.92788	0.296348
1	10	10	20	1	152	7.6	0	0.523383	0.928548	0.291391
1	10	10	20	1	159	7.95	0	0.528358	0.928548	0.290407
1	10	10	20	1	165	8.25	0	0.532338	0.928548	0.289203
1	10	10	20	1	171	8.55	0	0.537313	0.928881	0.282667
1	10	10	20	1	174	8.7	0	0.542289	0.929549	0.275689
1	10	10	20	1	180	9	0	0.552239	0.930551	0.272237
1	10	10	20	1	185	9.25	0	0.559204	0.931219	0.267624
1	10	10	20	1	189	9.45	0	0.559204	0.931219	0.26576
1	10	10	20	1	196	9.8	0	0.559204	0.931553	0.265122
1	10	10	20	1	200	10	0	0.569154	0.931553	0.264368
1	10	10	20	1	204	10.2	0	0.573134	0.931219	0.261577
1	10	10	20	1	210	10.5	0	0.585075	0.931553	0.259259
1	10	10	20	1	215	10.75	0	0.587065	0.931219	0.256637
1	10	10	20	1	219	10.95	0	0.587065	0.931553	0.255376
1	10	10	20	1	225	11.25	0	0.59204	0.931886	0.252288
1	10	10	20	1	230	11.5	0	0.59602	0.93222	0.251214
1	10	10	20	1	233	11.65	0	0.59801	0.932554	0.248786
1	10	10	20	1	238	11.9	0	0.600995	0.934224	0.248691
1	10	10	20	1	245	12.25	0	0.602985	0.934224	0.245552
1	10	10	20	1	250	12.5	0	0.61393	0.934558	0.24359
1	10	10	20	1	255	12.75	0	0.61592	0.935559	0.24338
1	10	10	20	1	260	13	0	0.61791	0.935559	0.241855
1	10	10	20	1	265	13.25	0	0.620896	0.934558	0.24154
1	10	10	20	1	271	13.55	0	0.632836	0.934558	0.237636
1	10	10	20	1	287	14.35	0	0.632836	0.934558	0.236257
1	10	10	20	1	290	14.5	0	0.637811	0.934558	0.235145
1	10	10	20	1	294	14.7	0	0.639801	0.935559	0.23432
1	10	10	20	1	302	15.1	0	0.640796	0.935559	0.23432
1	10	10	20	1	305	15.25	0	0.643781	0.936561	0.227895
1	10	10	20	1	310	15.5	0	0.645771	0.937563	0.227217
1	10	10	20	1	315	15.75	0	0.652736	0.937563	0.225173
1	10	10	20	1	320	16	0	0.655721	0.937896	0.224018
1	10	10	20	1	325	16.25	0	0.656716	0.937563	0.220779
1	10	10	20	1	329	16.45	0	0.660697	0.937896	0.218566
1	10	10	20	1	335	16.75	0	0.661692	0.937896	0.217647
1	10	10	20	1	340	17	0	0.664677	0.937896	0.217647
1	10	10	20	1	345	17.25	0	0.665672	0.937896	0.21729
1	10	10	20	1	349	17.45	0	0.667662	0.938564	0.215349
1	10	10	20	1	355	17.75	0	0.670647	0.938898	0.213685
1	10	10	20	1	358	17.9	0	0.671642	0.938564	0.215349
1	10	10	20	1	366	18.3	0	0.673632	0.938898	0.213038
1	10	10	20	1	370	18.5	0	0.673632	0.938898	0.211806
1	10	10	20	1	374	18.7	0	0.673632	0.939566	0.209848
1	10	10	20	1	380	19	0	0.681592	0.939566	0.209382
1	10	10	20	1	383	19.15	0	0.681592	0.939566	0.209382
1	10	10	20	1	390	19.5	0	0.683582	0.939566	0.208716
1	10	10	20	1	395	19.75	0	0.683582	0.939566	0.208099
1	10	10	20	1	400	20	0	0.686567	0.9399	0.207569
1	10	10	20	1	405	20.25	0	0.690547	0.9399	0.206385
1	10	10	20	1	410	20.5	0	0.693532	0.9399	0.206385
1	10	10	20	1	414	20.7	0	0.697512	0.939566	0.20726
1	10	10	20	1	421	21.05	0	0.700498	0.939566	0.205011
1	10	10	20	1	424	21.2	0	0.701493	0.939566	0.205011
1	10	10	20	1	432	21.6	0	0.703483	0.939566	0.205011
1	10	10	20	1	434	21.7	0	0.703483	0.939232	0.2049
1	10	10	20	1	440	22	0	0.705473	0.939232	0.2049
1	10	10	20	1	445	22.25	0	0.706468	0.939566	0.20457
1	10	10	20	1	450	22.5	0	0.708458	0.9399	0.203315
1	10	10	20	1	454	22.7	0	0.709453	0.9399	0.201794
1	10	10	20	1	458	22.9	0	0.709453	0.940902	0.197055
1	10	10	20	1	464	23.2	0	0.709453	0.940902	0.197055
1	10	10	20	1	469	23.45	0	0.711443	0.940234	0.197294
1	10	10	20	1	475	23.75	0	0.712438	0.940234	0.197294
1	10	10	20	1	479	23.95	0	0.712438	0.940234	0.197294
1	10	10	20	1	485	24.25	0	0.713433	0.940902	0.197055
1	10	10	20	1	490	24.5	0	0.714428	0.940902	0.196591
1	10	10	20	1	495	24.75	0	0.717413	0.940902	0.1961
1	10	10	20	1	500	25	0	0.717413	0.941903	0.194539
1	10	10	20	1	506	25.3	0	0.718408	0.942237	0.193512
1	10	10	20	1	510	25.5	0	0.721393	0.942237	0.193512
1	10	10	20	1	515	25.75	0	0.724378	0.942571	0.192568
1	10	10	20	1	519	25.95	0	0.725373	0.942905	0.190832
1	10	10	20	1	526	26.3	0	0.725373	0.942905	0.190832
1	10	10	20	1	530	26.5	0	0.725373	0.942571	0.190832
1	10	10	20	1	534	26.7	0	0.730348	0.942571	0.189675
1	10	10	20	1	541	27.05	0	0.731343	0.943573	0.187291
1	10	10	20	1	545	27.25	0	0.732338	0.943573	0.187291
1	10	10	20	1	549	27.45	0	0.734328	0.942905	0.187291
1	10	10	20	1	555	27.75	0	0.737313	0.943239	0.186073
1	10	10	20	1	559	27.95	0	0.737313	0.943239	0.186073
1	10	10	20	1	565	28.25	0	0.740299	0.942571	0.186779
1	10	10	20	1	570	28.5	0	0.744279	0.942571	0.186779
1	10	10	20	1	575	28.75	0	0.744279	0.942905	0.18552
1	10	10	20	1	579	28.95	0	0.746269	0.942905	0.18552
1	10	10	20	1	585	29.25	0	0.746269	0.942571	0.18552
1	10	10	20	1	590	29.5	0	0.746269	0.942237	0.186779
1	10	10	20	1	594	29.7	0	0.748259	0.942237	0.186779
1	10	10	20	1	600	30	0	0.749254	0.942237	0.186779
1	10	10	20	1	606	30.3	0	0.749254	0.941903	0.187097
1	10	10	20	1	610	30.5	0	0.750249	0.942237	0.187097
1	10	10	20	1	615	30.75	0	0.751244	0.941903	0.187234
1	10	10	20	1	619	30.95	0	0.752239	0.942237	0.186349
1	10	10	20	1	626	31.3	0	0.753234	0.942237	0.18552
1	10	10	20	1	631	31.55	0	0.752239	0.942237	0.187104
1	10	10	20	1	634	31.7	0	0.752239	0.942237	0.186709
1	10	10	20	1	639	31.95	0	0.752239	0.942237	0.186709
1	10	10	20	1	645	32.25	0	0.754229	0.942237	0.184665
1	10	10	20	1	650	32.5	0	0.756219	0.942237	0.186349
1	10	10	20	1	655	32.75	0	0.760199	0.942237	0.184665
1	10	10	20	1	660	33	0	0.760199	0.942237	0.184665
1	10	10	20	1	665	33.25	0	0.760199	0.942237	0.184239
1	10	10	20	1	667	33.35	0	0.760199	0.942237	0.184239
1	10	10	20	1	675	33.75	0	0.760199	0.942237	0.184239
1	10	10	20	1	680	34	0	0.761194	0.942571	0.182784
1	10	10	20	1	685	34.25	0	0.762189	0.942571	0.182773
1	10	10	20	1	690	34.5	0	0.765174	0.942571	0.182692
1	10	10	20	1	695	34.75	0	0.765174	0.942237	0.182773
1	10	10	20	1	701	35.05	0	0.765174	0.942571	0.181818
1	10	10	20	1	705	35.25	0	0.765174	0.942905	0.181439
1	10	10	20	1	710	35.5	0	0.766169	0.942905	0.180171
1	10	10	20	1	715	35.75	0	0.770149	0.943573	0.178687
1	10	10	20	1	720	36	0	0.770149	0.943573	0.178082
1	10	10	20	1	726	36.3	0	0.771144	0.943907	0.17735
1	10	10	20	1	729	36.45	0	0.773134	0.943907	0.17754
1	10	10	20	1	735	36.75	0	0.773134	0.943907	0.17735
1	10	10	20	1	740	37	0	0.774129	0.943907	0.177229
1	10	10	20	1	745	37.25	0	0.774129	0.943907	0.17666
1	10	10	20	1	750	37.5	0	0.775124	0.94424	0.176225
1	10	10	20	1	756	37.8	0	0.779104	0.944574	0.175159
1	10	10	20	1	760	38	0	0.779104	0.944574	0.174921
1	10	10	20	1	765	38.25	0	0.779104	0.944574	0.174921
1	10	10	20	1	770	38.5	0	0.779104	0.944574	0.175
1	10	10	20	1	775	38.75	0	0.781095	0.94424	0.176225
1	10	10	20	1	780	39	0	0.781095	0.94424	0.176225
1	10	10	20	1	785	39.25	0	0.78209	0.94424	0.176225
1	10	10	20	1	790	39.5	0	0.78209	0.943907	0.176471
1	10	10	20	1	796	39.8	0	0.78209	0.94424	0.176471
1	10	10	20	1	799	39.95	0	0.783085	0.943907	0.176471
1	10	10	20	1	805	40.25	0	0.783085	0.943907	0.176471
1	10	10	20	1	810	40.5	0	0.78408	0.943573	0.176533
1	10	10	20	1	813	40.65	0	0.783085	0.943239	0.176778
1	10	10	20	1	820	41	0	0.785075	0.943239	0.176778
1	10	10	20	1	825	41.25	0	0.787065	0.943573	0.176471
1	10	10	20	1	830	41.5	0	0.787065	0.943573	0.174818
1	10	10	20	1	836	41.8	0	0.787065	0.943573	0.176471
1	10	10	20	1	840	42	0	0.787065	0.943573	0.174818
1	10	10	20	1	844	42.2	0	0.787065	0.943573	0.174818
1	10	10	20	1	850	42.5	0	0.789055	0.943907	0.174407
1	10	10	20	1	856	42.8	0	0.789055	0.943907	0.174407
1	10	10	20	1	858	42.9	0	0.789055	0.943907	0.174407
1	10	10	20	1	864	43.2	0	0.79005	0.943907	0.174187
1	10	10	20	1	870	43.5	0	0.79204	0.94424	0.173867
1	10	10	20	1	874	43.7	0	0.79204	0.94424	0.173018
1	10	10	20	1	880	44	0	0.79403	0.944574	0.172699
1	10	10	20	1	885	44.25	0	0.795025	0.94424	0.172699
1	10	10	20	1	892	44.6	0	0.79602	0.944574	0.172699
1	10	10	20	1	894	44.7	0	0.79602	0.944574	0.172699
1	10	10	20	1	900	45	0	0.797015	0.944574	0.172199
1	10	10	20	1	903	45.15	0	0.797015	0.94424	0.172199
1	10	10	20	1	910	45.5	0	0.79801	0.944574	0.171107
1	10	10	20	1	914	45.7	0	0.8	0.94424	0.172699
1	10	10	20	1	919	45.95	0	0.8	0.94424	0.173018
1	10	10	20	1	925	46.25	0	0.8	0.94424	0.173018
1	10	10	20	1	930	46.5	0	0.8	0.94424	0.173018
1	10	10	20	1	936	46.8	0	0.8	0.94424	0.172699
1	10	10	20	1	943	47.15	0	0.802985	0.94424	0.172699
1	10	10	20	1	945	47.25	0	0.80398	0.94424	0.172699
1	10	10	20	1	949	47.45	0	0.80398	0.94424	0.171107
1	10	10	20	1	955	47.75	0	0.80398	0.94424	0.170234
1	10	10	20	1	960	48	0	0.80398	0.94424	0.170234
1	10	10	20	1	965	48.25	0	0.804975	0.94424	0.170234
1	10	10	20	1	970	48.5	0	0.804975	0.94424	0.170431
1	10	10	20	1	974	48.7	0	0.804975	0.94424	0.170234
1	10	10	20	1	979	48.95	0	0.80597	0.94424	0.170234
1	10	10	20	1	985	49.25	0	0.80597	0.94424	0.170234
1	10	10	20	1	990	49.5	0	0.806965	0.94424	0.170234
1	10	10	20	1	995	49.75	0	0.806965	0.94424	0.170234
1	10	10	20	1	1000	50	0	0.80796	0.944574	0.169869
1	10	10	20	1	1004	50.2	0	0.808955	0.944574	0.168016
1	10	10	20	1	1010	50.5	0	0.80995	0.94424	0.169869
1	10	10	20	1	1014	50.7	0	0.80995	0.945576	0.167695
1	10	10	20	1	1019	50.95	0	0.810945	0.945576	0.167695
1	10	10	20	1	1026	51.3	0	0.812935	0.945576	0.166157
1	10	10	20	1	1030	51.5	0	0.81393	0.945576	0.166157
1	10	10	20	1	1035	51.75	0	0.81393	0.94424	0.170234
1	10	10	20	1	1040	52	0	0.81393	0.945576	0.167695
1	10	10	20	1	1045	52.25	0	0.814925	0.94591	0.165138
1	10	10	20	1	1050	52.5	0	0.814925	0.946578	0.165109
1	10	10	20	1	1055	52.75	0	0.814925	0.946578	0.16479
1	10	10	20	1	1060	53	0	0.814925	0.946578	0.16479
1	10	10	20	1	1065	53.25	0	0.81592	0.946578	0.16479
1	10	10	20	1	1069	53.45	0	0.81592	0.946578	0.16479
1	10	10	20	1	1076	53.8	0	0.816915	0.947245	0.162719
1	10	10	20	1	1077	53.85	0	0.816915	0.947245	0.162719
1	10	10	20	1	1085	54.25	0	0.816915	0.946578	0.163099
1	10	10	20	1	1089	54.45	0	0.816915	0.946578	0.163099
1	10	10	20	1	1095	54.75	0	0.818905	0.946578	0.163099
1	10	10	20	1	1100	55	0	0.8199	0.946578	0.163099
1	10	10	20	1	1104	55.2	0	0.820896	0.946578	0.163432
1	10	10	20	1	1113	55.65	0	0.820896	0.946578	0.164179
1	10	10	20	1	1114	55.7	0	0.820896	0.946578	0.164179
1	10	10	20	1	1120	56	0	0.820896	0.946244	0.16498
1	10	10	20	1	1125	56.25	0	0.820896	0.946244	0.164179
1	10	10	20	1	1129	56.45	0	0.820896	0.946244	0.164179
1	10	10	20	1	1135	56.75	0	0.821891	0.946244	0.163432
1	10	10	20	1	1140	57	0	0.822886	0.946578	0.162719
1	10	10	20	1	1145	57.25	0	0.822886	0.946244	0.163099
1	10	10	20	1	1147	57.35	0	0.822886	0.946578	0.162107
1	10	10	20	1	1155	57.75	0	0.823881	0.946244	0.162107
1	10	10	20	1	1160	58	0	0.823881	0.94591	0.163432
1	10	10	20	1	1165	58.25	0	0.823881	0.94591	0.163432
1	10	10	20	1	1170	58.5	0	0.824876	0.94591	0.163432
1	10	10	20	1	1176	58.8	0	0.824876	0.94591	0.162107
1	10	10	20	1	1179	58.95	0	0.824876	0.946244	0.161838
1	10	10	20	1	1185	59.25	0	0.825871	0.946244	0.161838
1	10	10	20	1	1195	59.75	0	0.825871	0.946244	0.161838
1	10	10	20	1	1199	59.95	0	0.825871	0.946244	0.161838
1	10	10	20	1	1207	60.35	0	0.826866	0.946578	0.161523
1	10	10	20	1	1210	60.5	0	0.827861	0.946912	0.160481
1	10	10	20	1	1213	60.65	0	0.827861	0.947245	0.160121
1	10	10	20	1	1220	61	0	0.828856	0.947579	0.159184
1	10	10	20	1	1224	61.2	0	0.828856	0.947579	0.159184
1	10	10	20	1	1230	61.5	0	0.831841	0.947245	0.159184
1	10	10	20	1	1235	61.75	0	0.831841	0.947913	0.157789
1	10	10	20	1	1243	62.15	0	0.831841	0.947913	0.157789
1	10	10	20	1	1245	62.25	0	0.831841	0.947913	0.157789
1	10	10	20	1	1251	62.55	0	0.832836	0.947913	0.157789
1	10	10	20	1	1254	62.7	0	0.832836	0.947913	0.157625
1	10	10	20	1	1258	62.9	0	0.832836	0.948247	0.157576
1	10	10	20	1	1265	63.25	0	0.832836	0.948247	0.157576
1	10	10	20	1	1270	63.5	0	0.833831	0.947913	0.157625
1	10	10	20	1	1275	63.75	0	0.833831	0.948247	0.156093
1	10	10	20	1	1280	64	0	0.833831	0.948247	0.156784
1	10	10	20	1	1284	64.2	0	0.833831	0.948247	0.156093
1	10	10	20	1	1290	64.5	0	0.834826	0.948247	0.155466
1	10	10	20	1	1294	64.7	0	0.834826	0.948247	0.155466
1	10	10	20	1	1299	64.95	0	0.835821	0.948247	0.155311
1	10	10	20	1	1305	65.25	0	0.835821	0.948247	0.155311
1	10	10	20	1	1310	65.5	0	0.835821	0.948247	0.155466
1	10	10	20	1	1313	65.65	0	0.836816	0.948247	0.155311
1	10	10	20	1	1319	65.95	0	0.836816	0.948247	0.155311
1	10	10	20	1	1324	66.2	0	0.837811	0.948247	0.155311
1	10	10	20	1	1330	66.5	0	0.838806	0.948247	0.155963
1	10	10	20	1	1335	66.75	0	0.837811	0.948247	0.155242
1	10	10	20	1	1339	66.95	0	0.837811	0.948581	0.154536
1	10	10	20	1	1344	67.2	0	0.838806	0.948581	0.154309
1	10	10	20	1	1349	67.45	0	0.838806	0.948581	0.154309
1	10	10	20	1	1355	67.75	0	0.838806	0.948247	0.155242
1	10	10	20	1	1360	68	0	0.838806	0.948581	0.154536
1	10	10	20	1	1365	68.25	0	0.838806	0.948581	0.153299
1	10	10	20	1	1369	68.45	0	0.839801	0.948581	0.153299
1	10	10	20	1	1375	68.75	0	0.839801	0.948581	0.154309
1	10	10	20	1	1379	68.95	0	0.840796	0.948247	0.155242
1	10	10	20	1	1385	69.25	0	0.841791	0.948247	0.155466
1	10	10	20	1	1388	69.4	0	0.841791	0.948247	0.155466
1	10	10	20	1	1395	69.75	0	0.842786	0.948581	0.153299
1	10	10	20	1	1401	70.05	0	0.842786	0.948247	0.153299
1	10	10	20	1	1404	70.2	0	0.842786	0.948247	0.153299
1	10	10	20	1	1410	70.5	0	0.842786	0.947579	0.155909
1	10	10	20	1	1414	70.7	0	0.843781	0.947913	0.155466
1	10	10	20	1	1418	70.9	0	0.844776	0.947913	0.155466
1	10	10	20	1	1422	71.1	0	0.845771	0.947913	0.155466
1	10	10	20	1	1429	71.45	0	0.846766	0.947913	0.155466
1	10	10	20	1	1436	71.8	0	0.847761	0.947579	0.155292
1	10	10	20	1	1440	72	0	0.847761	0.947579	0.155909
1	10	10	20	1	1445	72.25	0	0.847761	0.947245	0.156126
1	10	10	20	1	1450	72.5	0	0.847761	0.947245	0.156126
1	10	10	20	1	1454	72.7	0	0.847761	0.947245	0.156126
1	10	10	20	1	1460	73	0	0.847761	0.947913	0.154762
1	10	10	20	1	1465	73.25	0	0.847761	0.947913	0.154609
1	10	10	20	1	1470	73.5	0	0.847761	0.947913	0.154229
1	10	10	20	1	1474	73.7	0	0.847761	0.948247	0.154
1	10	10	20	1	1480	74	0	0.847761	0.948247	0.154224
1	10	10	20	1	1485	74.25	0	0.849751	0.947913	0.154229
1	10	10	20	1	1489	74.45	0	0.849751	0.947913	0.154455
1	10	10	20	1	1495	74.75	0	0.849751	0.947579	0.154609
1	10	10	20	1	1501	75.05	0	0.848756	0.947913	0.154528
1	10	10	20	1	1505	75.25	0	0.849751	0.947579	0.154609
1	10	10	20	1	1511	75.55	0	0.849751	0.947579	0.154528
1	10	10	20	1	1515	75.75	0	0.848756	0.947913	0.154455
1	10	10	20	1	1520	76	0	0.849751	0.947579	0.155122
1	10	10	20	1	1524	76.2	0	0.849751	0.947579	0.155359
1	10	10	20	1	1531	76.55	0	0.848756	0.947245	0.1556
1	10	10	20	1	1535	76.75	0	0.849751	0.947245	0.1556
1	10	10	20	1	1540	77	0	0.850746	0.947245	0.155359
1	10	10	20	1	1545	77.25	0	0.851741	0.947245	0.1556
1	10	10	20	1	1550	77.5	0	0.850746	0.947245	0.1556
1	10	10	20	1	1555	77.75	0	0.851741	0.947913	0.153846
1	10	10	20	1	1559	77.95	0	0.853731	0.947245	0.154971
1	10	10	20	1	1566	78.3	0	0.853731	0.947579	0.154224
1	10	10	20	1	1570	78.5	0	0.854726	0.947579	0.154224
1	10	10	20	1	1574	78.7	0	0.854726	0.948581	0.152475
1	10	10	20	1	1578	78.9	0	0.854726	0.948581	0.152475
1	10	10	20	1	1584	79.2	0	0.854726	0.948581	0.152475
1	10	10	20	1	1590	79.5	0	0.854726	0.948581	0.152475
1	10	10	20	1	1595	79.75	0	0.854726	0.948247	0.152559
1	10	10	20	1	1600	80	0	0.854726	0.948581	0.152475
1	10	10	20	1	1605	80.25	0	0.855721	0.948915	0.150794
1	10	10	20	1	1610	80.5	0	0.855721	0.948247	0.152559
1	10	10	20	1	1615	80.75	0	0.855721	0.948581	0.151186
1	10	10	20	1	1619	80.95	0	0.855721	0.948247	0.15122
1	10	10	20	1	1623	81.15	0	0.855721	0.948247	0.152559
1	10	10	20	1	1629	81.45	0	0.856716	0.948247	0.15122
1	10	10	20	1	1635	81.75	0	0.856716	0.948247	0.152559
1	10	10	20	1	1640	82	0	0.855721	0.948247	0.15239
1	10	10	20	1	1644	82.2	0	0.856716	0.948247	0.15239
1	10	10	20	1	1648	82.4	0	0.857711	0.947579	0.155206
1	10	10	20	1	1655	82.75	0	0.858706	0.948247	0.15239
1	10	10	20	1	1660	83	0	0.858706	0.948247	0.15239
1	10	10	20	1	1665	83.25	0	0.858706	0.948247	0.15239
1	10	10	20	1	1668	83.4	0	0.858706	0.947579	0.153922
1	10	10	20	1	1675	83.75	0	0.858706	0.947245	0.155665
1	10	10	20	1	1680	84	0	0.859701	0.948247	0.15239
1	10	10	20	1	1686	84.3	0	0.859701	0.947245	0.155665
1	10	10	20	1	1690	84.5	0	0.859701	0.947245	0.155665
1	10	10	20	1	1695	84.75	0	0.861692	0.946912	0.155665
1	10	10	20	1	1700	85	0	0.863682	0.946912	0.155665
1	10	10	20	1	1703	85.15	0	0.863682	0.946244	0.155706
1	10	10	20	1	1708	85.4	0	0.863682	0.946912	0.155665
1	10	10	20	1	1712	85.6	0	0.863682	0.946912	0.155665
1	10	10	20	1	1718	85.9	0	0.863682	0.946912	0.155665
1	10	10	20	1	1725	86.25	0	0.863682	0.946912	0.155706
1	10	10	20	1	1731	86.55	0	0.863682	0.946912	0.155706
1	10	10	20	1	1741	87.05	0	0.863682	0.946912	0.155706
1	10	10	20	1	1744	87.2	0	0.863682	0.946912	0.155665
1	10	10	20	1	1748	87.4	0	0.863682	0.946912	0.155665
1	10	10	20	1	1754	87.7	0	0.863682	0.946912	0.153771
1	10	10	20	1	1761	88.05	0	0.863682	0.947579	0.152279
1	10	10	20	1	1764	88.2	0	0.863682	0.947579	0.152427
1	10	10	20	1	1770	88.5	0	0.863682	0.947913	0.15211
1	10	10	20	1	1775	88.75	0	0.863682	0.948247	0.151899
1	10	10	20	1	1779	88.95	0	0.863682	0.948247	0.151899
1	10	10	20	1	1785	89.25	0	0.863682	0.948581	0.151277
1	10	10	20	1	1789	89.45	0	0.864677	0.948581	0.151277
1	10	10	20	1	1795	89.75	0	0.863682	0.948581	0.150685
1	10	10	20	1	1800	90	0	0.865672	0.948915	0.149901
1	10	10	20	1	1804	90.2	0	0.865672	0.949249	0.14966
1	10	10	20	1	1810	90.5	0	0.866667	0.949583	0.149209
1	10	10	20	1	1814	90.7	0	0.866667	0.948915	0.149901
1	10	10	20	1	1820	91	0	0.865672	0.948915	0.149901
1	10	10	20	1	1821	91.05	0	0.865672	0.949249	0.14966
1	10	10	20	1	1831	91.55	0	0.865672	0.949249	0.14966
1	10	10	20	1	1838	91.9	0	0.865672	0.948915	0.149901
1	10	10	20	1	1840	92	0	0.866667	0.949249	0.14966
1	10	10	20	1	1845	92.25	0	0.866667	0.949249	0.149901
1	10	10	20	1	1851	92.55	0	0.867662	0.949249	0.14966
1	10	10	20	1	1853	92.65	0	0.867662	0.949249	0.148039
1	10	10	20	1	1861	93.05	0	0.867662	0.949249	0.148039
1	10	10	20	1	1864	93.2	0	0.867662	0.949249	0.148004
1	10	10	20	1	1869	93.45	0	0.867662	0.949583	0.14786
1	10	10	20	1	1875	93.75	0	0.869652	0.949249	0.148004
1	10	10	20	1	1878	93.9	0	0.868657	0.949249	0.148039
1	10	10	20	1	1884	94.2	0	0.868657	0.949249	0.148004
1	10	10	20	1	1887	94.35	0	0.868657	0.949249	0.148004
1	10	10	20	1	1894	94.7	0	0.869652	0.949249	0.148004
1	10	10	20	1	1901	95.05	0	0.868657	0.949249	0.14786
1	10	10	20	1	1904	95.2	0	0.868657	0.949249	0.148039
1	10	10	20	1	1910	95.5	0	0.868657	0.949249	0.14786
1	10	10	20	1	1916	95.8	0	0.868657	0.949249	0.147894
1	10	10	20	1	1920	96	0	0.868657	0.949583	0.147894
1	10	10	20	1	1924	96.2	0	0.868657	0.949249	0.148039
1	10	10	20	1	1931	96.55	0	0.868657	0.949249	0.147894
1	10	10	20	1	1935	96.75	0	0.868657	0.949917	0.147203
1	10	10	20	1	1940	97	0	0.868657	0.949249	0.147573
1	10	10	20	1	1944	97.2	0	0.868657	0.949249	0.147793
1	10	10	20	1	1947	97.35	0	0.868657	0.949249	0.147793
1	10	10	20	1	1955	97.75	0	0.868657	0.949249	0.147793
1	10	10	20	1	1960	98	0	0.869652	0.949249	0.147793
1	10	10	20	1	1966	98.3	0	0.870647	0.949249	0.14743
1	10	10	20	1	1970	98.5	0	0.870647	0.949249	0.14743
1	10	10	20	1	1975	98.75	0	0.870647	0.949583	0.147173
1	10	10	20	1	1980	99	0	0.870647	0.949583	0.147173
1	10	10	20	1	1983	99.15	0	0.870647	0.949583	0.147173
1	10	10	20	1	1990	99.5	0	0.870647	0.949249	0.14743
1	10	10	20	1	1994	99.7	0	0.871642	0.949249	0.14743
1	10	10	20	1	1999	99.95	0	0.871642	0.949249	0.14743
1	10	10	20	1	52	2.6	0.5	0.414925	0.919533	0.359942
1	10	10	20	1	57	2.85	0.5	0.414925	0.919533	0.359942
1	10	10	20	1	60	3	0.5	0.414925	0.919533	0.359942
1	10	10	20	1	65	3.25	0.5	0.414925	0.919533	0.359942
1	10	10	20	1	71	3.55	0.5	0.414925	0.919533	0.359942
1	10	10	20	1	74	3.7	0.5	0.414925	0.919533	0.359942
1	10	10	20	1	83	4.15	0.5	0.414925	0.919533	0.359942
1	10	10	20	1	85	4.25	0.5	0.414925	0.919533	0.359942
1	10	10	20	1	90	4.5	0.5	0.414925	0.919533	0.359942
1	10	10	20	1	95	4.75	0.5	0.436816	0.925543	0.343023
1	10	10	20	1	99	4.95	0.5	0.443781	0.925876	0.337539
1	10	10	20	1	104	5.2	0.5	0.449751	0.925876	0.322481
1	10	10	20	1	111	5.55	0.5	0.450746	0.926544	0.320301
1	10	10	20	1	115	5.75	0.5	0.473632	0.926878	0.320225
1	10	10	20	1	121	6.05	0.5	0.481592	0.927546	0.313218
1	10	10	20	1	126	6.3	0.5	0.481592	0.927546	0.310109
1	10	10	20	1	128	6.4	0.5	0.489552	0.927546	0.306473
1	10	10	20	1	134	6.7	0.5	0.495522	0.927546	0.30411
1	10	10	20	1	140	7	0.5	0.505473	0.929215	0.293801
1	10	10	20	1	144	7.2	0.5	0.508458	0.930551	0.291372
1	10	10	20	1	149	7.45	0.5	0.513433	0.931219	0.287143
1	10	10	20	1	152	7.6	0.5	0.521393	0.933222	0.281073
1	10	10	20	1	159	7.95	0.5	0.525373	0.933556	0.278249
1	10	10	20	1	165	8.25	0.5	0.528358	0.93389	0.270492
1	10	10	20	1	171	8.55	0.5	0.534328	0.935225	0.263302
1	10	10	20	1	174	8.7	0.5	0.537313	0.935893	0.259452
1	10	10	20	1	180	9	0.5	0.550249	0.936561	0.255844
1	10	10	20	1	185	9.25	0.5	0.555224	0.936895	0.251673
1	10	10	20	1	189	9.45	0.5	0.556219	0.936895	0.25067
1	10	10	20	1	196	9.8	0.5	0.556219	0.937229	0.250656
1	10	10	20	1	200	10	0.5	0.565174	0.937229	0.244202
1	10	10	20	1	204	10.2	0.5	0.569154	0.937229	0.242595
1	10	10	20	1	210	10.5	0.5	0.581095	0.938564	0.241645
1	10	10	20	1	215	10.75	0.5	0.58408	0.937563	0.23949
1	10	10	20	1	219	10.95	0.5	0.587065	0.938564	0.236242
1	10	10	20	1	225	11.25	0.5	0.589055	0.939232	0.235602
1	10	10	20	1	230	11.5	0.5	0.593035	0.939566	0.235577
1	10	10	20	1	233	11.65	0.5	0.59403	0.939566	0.232947
1	10	10	20	1	238	11.9	0.5	0.59602	0.9399	0.230288
1	10	10	20	1	245	12.25	0.5	0.600995	0.9399	0.228682
1	10	10	20	1	250	12.5	0.5	0.60995	0.9399	0.227332
1	10	10	20	1	255	12.75	0.5	0.61194	0.940568	0.226986
1	10	10	20	1	260	13	0.5	0.614925	0.940568	0.224612
1	10	10	20	1	265	13.25	0.5	0.616915	0.940234	0.223618
1	10	10	20	1	271	13.55	0.5	0.624876	0.940568	0.219424
1	10	10	20	1	287	14.35	0.5	0.629851	0.940568	0.219424
1	10	10	20	1	290	14.5	0.5	0.633831	0.942571	0.215
1	10	10	20	1	294	14.7	0.5	0.635821	0.943573	0.209848
1	10	10	20	1	302	15.1	0.5	0.636816	0.943573	0.209848
1	10	10	20	1	305	15.25	0.5	0.640796	0.943907	0.208651
1	10	10	20	1	310	15.5	0.5	0.642786	0.943907	0.207152
1	10	10	20	1	315	15.75	0.5	0.647761	0.94424	0.204106
1	10	10	20	1	320	16	0.5	0.650746	0.944574	0.200957
1	10	10	20	1	325	16.25	0.5	0.652736	0.944574	0.200957
1	10	10	20	1	329	16.45	0.5	0.655721	0.945242	0.19951
1	10	10	20	1	335	16.75	0.5	0.656716	0.945242	0.199041
1	10	10	20	1	340	17	0.5	0.658706	0.944574	0.19951
1	10	10	20	1	345	17.25	0.5	0.662687	0.944574	0.199023
1	10	10	20	1	349	17.45	0.5	0.662687	0.945576	0.196622
1	10	10	20	1	355	17.75	0.5	0.664677	0.946244	0.195092
1	10	10	20	1	358	17.9	0.5	0.667662	0.945242	0.19578
1	10	10	20	1	366	18.3	0.5	0.668657	0.946244	0.19351
1	10	10	20	1	370	18.5	0.5	0.668657	0.946244	0.193277
1	10	10	20	1	374	18.7	0.5	0.668657	0.946578	0.192261
1	10	10	20	1	380	19	0.5	0.675622	0.946912	0.188564
1	10	10	20	1	383	19.15	0.5	0.676617	0.946912	0.188564
1	10	10	20	1	390	19.5	0.5	0.678607	0.947579	0.187879
1	10	10	20	1	395	19.75	0.5	0.678607	0.947579	0.186775
1	10	10	20	1	400	20	0.5	0.679602	0.947579	0.186683
1	10	10	20	1	405	20.25	0.5	0.685572	0.948247	0.184615
1	10	10	20	1	410	20.5	0.5	0.688557	0.947913	0.184524
1	10	10	20	1	414	20.7	0.5	0.690547	0.947579	0.184615
1	10	10	20	1	421	21.05	0.5	0.695522	0.947579	0.18412
1	10	10	20	1	424	21.2	0.5	0.695522	0.947579	0.18412
1	10	10	20	1	432	21.6	0.5	0.695522	0.947579	0.18412
1	10	10	20	1	434	21.7	0.5	0.697512	0.947579	0.18412
1	10	10	20	1	440	22	0.5	0.700498	0.947579	0.18412
1	10	10	20	1	445	22.25	0.5	0.701493	0.947913	0.181193
1	10	10	20	1	450	22.5	0.5	0.702488	0.948581	0.176739
1	10	10	20	1	454	22.7	0.5	0.703483	0.948247	0.176739
1	10	10	20	1	458	22.9	0.5	0.705473	0.949917	0.174566
1	10	10	20	1	464	23.2	0.5	0.705473	0.949917	0.174566
1	10	10	20	1	469	23.45	0.5	0.705473	0.950584	0.172738
1	10	10	20	1	475	23.75	0.5	0.705473	0.950584	0.172695
1	10	10	20	1	479	23.95	0.5	0.705473	0.950584	0.172695
1	10	10	20	1	485	24.25	0.5	0.707463	0.950918	0.172492
1	10	10	20	1	490	24.5	0.5	0.709453	0.950918	0.171838
1	10	10	20	1	495	24.75	0.5	0.710448	0.951252	0.169143
1	10	10	20	1	500	25	0.5	0.711443	0.95192	0.167051
1	10	10	20	1	506	25.3	0.5	0.713433	0.952922	0.164527
1	10	10	20	1	510	25.5	0.5	0.716418	0.952922	0.164336
1	10	10	20	1	515	25.75	0.5	0.718408	0.952922	0.16409
1	10	10	20	1	519	25.95	0.5	0.721393	0.953255	0.163763
1	10	10	20	1	526	26.3	0.5	0.719403	0.953255	0.163763
1	10	10	20	1	530	26.5	0.5	0.723383	0.952922	0.163763
1	10	10	20	1	534	26.7	0.5	0.724378	0.953255	0.163121
1	10	10	20	1	541	27.05	0.5	0.726368	0.953923	0.160523
1	10	10	20	1	545	27.25	0.5	0.726368	0.953589	0.16
1	10	10	20	1	549	27.45	0.5	0.726368	0.953589	0.16
1	10	10	20	1	555	27.75	0.5	0.730348	0.953589	0.158382
1	10	10	20	1	559	27.95	0.5	0.731343	0.953589	0.158382
1	10	10	20	1	565	28.25	0.5	0.734328	0.953589	0.158382
1	10	10	20	1	570	28.5	0.5	0.736318	0.953589	0.157718
1	10	10	20	1	575	28.75	0.5	0.738308	0.953923	0.156388
1	10	10	20	1	579	28.95	0.5	0.739303	0.953923	0.156388
1	10	10	20	1	585	29.25	0.5	0.739303	0.953923	0.156388
1	10	10	20	1	590	29.5	0.5	0.741294	0.953589	0.156708
1	10	10	20	1	594	29.7	0.5	0.742289	0.953589	0.156388
1	10	10	20	1	600	30	0.5	0.742289	0.953923	0.156103
1	10	10	20	1	606	30.3	0.5	0.742289	0.953923	0.156103
1	10	10	20	1	610	30.5	0.5	0.743284	0.954257	0.154628
1	10	10	20	1	615	30.75	0.5	0.744279	0.954257	0.155932
1	10	10	20	1	619	30.95	0.5	0.745274	0.954257	0.152715
1	10	10	20	1	626	31.3	0.5	0.745274	0.955259	0.151584
1	10	10	20	1	631	31.55	0.5	0.745274	0.954925	0.151955
1	10	10	20	1	634	31.7	0.5	0.745274	0.955259	0.151584
1	10	10	20	1	639	31.95	0.5	0.745274	0.955259	0.151584
1	10	10	20	1	645	32.25	0.5	0.746269	0.955593	0.150794
1	10	10	20	1	650	32.5	0.5	0.747264	0.954925	0.151584
1	10	10	20	1	655	32.75	0.5	0.751244	0.954925	0.151584
1	10	10	20	1	660	33	0.5	0.749254	0.954925	0.151584
1	10	10	20	1	665	33.25	0.5	0.749254	0.955259	0.150794
1	10	10	20	1	667	33.35	0.5	0.751244	0.955259	0.150175
1	10	10	20	1	675	33.75	0.5	0.752239	0.955259	0.150175
1	10	10	20	1	680	34	0.5	0.753234	0.955593	0.148603
1	10	10	20	1	685	34.25	0.5	0.754229	0.955593	0.148603
1	10	10	20	1	690	34.5	0.5	0.755224	0.956594	0.14823
1	10	10	20	1	695	34.75	0.5	0.755224	0.955593	0.14823
1	10	10	20	1	701	35.05	0.5	0.757214	0.956594	0.145903
1	10	10	20	1	705	35.25	0.5	0.757214	0.956594	0.145903
1	10	10	20	1	710	35.5	0.5	0.758209	0.956594	0.144928
1	10	10	20	1	715	35.75	0.5	0.760199	0.957262	0.143345
1	10	10	20	1	720	36	0.5	0.760199	0.95793	0.141573
1	10	10	20	1	726	36.3	0.5	0.762189	0.958598	0.139955
1	10	10	20	1	729	36.45	0.5	0.763184	0.958264	0.139955
1	10	10	20	1	735	36.75	0.5	0.763184	0.958598	0.139013
1	10	10	20	1	740	37	0.5	0.764179	0.958598	0.138393
1	10	10	20	1	745	37.25	0.5	0.766169	0.958598	0.137969
1	10	10	20	1	750	37.5	0.5	0.766169	0.958598	0.137738
1	10	10	20	1	756	37.8	0.5	0.768159	0.958932	0.137514
1	10	10	20	1	760	38	0.5	0.768159	0.958932	0.137188
1	10	10	20	1	765	38.25	0.5	0.768159	0.959265	0.136313
1	10	10	20	1	770	38.5	0.5	0.768159	0.958932	0.137188
1	10	10	20	1	775	38.75	0.5	0.771144	0.959265	0.135912
1	10	10	20	1	780	39	0.5	0.771144	0.958932	0.135912
1	10	10	20	1	785	39.25	0.5	0.772139	0.958932	0.135912
1	10	10	20	1	790	39.5	0.5	0.772139	0.958932	0.136667
1	10	10	20	1	796	39.8	0.5	0.772139	0.959265	0.135912
1	10	10	20	1	799	39.95	0.5	0.773134	0.958932	0.136161
1	10	10	20	1	805	40.25	0.5	0.773134	0.958932	0.135912
1	10	10	20	1	810	40.5	0.5	0.773134	0.958932	0.135912
1	10	10	20	1	813	40.65	0.5	0.773134	0.958932	0.136161
1	10	10	20	1	820	41	0.5	0.774129	0.959265	0.135912
1	10	10	20	1	825	41.25	0.5	0.775124	0.960601	0.132883
1	10	10	20	1	830	41.5	0.5	0.775124	0.960601	0.131019
1	10	10	20	1	836	41.8	0.5	0.775124	0.960601	0.132139
1	10	10	20	1	840	42	0.5	0.775124	0.960601	0.132096
1	10	10	20	1	844	42.2	0.5	0.776119	0.960601	0.132139
1	10	10	20	1	850	42.5	0.5	0.778109	0.960601	0.130676
1	10	10	20	1	856	42.8	0.5	0.779104	0.960935	0.129856
1	10	10	20	1	858	42.9	0.5	0.779104	0.960935	0.129464
1	10	10	20	1	864	43.2	0.5	0.7801	0.961269	0.129032
1	10	10	20	1	870	43.5	0.5	0.781095	0.961269	0.129032
1	10	10	20	1	874	43.7	0.5	0.78209	0.961269	0.128177
1	10	10	20	1	880	44	0.5	0.783085	0.961937	0.126246
1	10	10	20	1	885	44.25	0.5	0.783085	0.961937	0.126246
1	10	10	20	1	892	44.6	0.5	0.783085	0.961937	0.125424
1	10	10	20	1	894	44.7	0.5	0.785075	0.961937	0.125424
1	10	10	20	1	900	45	0.5	0.785075	0.96227	0.124724
1	10	10	20	1	903	45.15	0.5	0.78607	0.96227	0.124722
1	10	10	20	1	910	45.5	0.5	0.787065	0.962604	0.124176
1	10	10	20	1	914	45.7	0.5	0.78806	0.96227	0.12459
1	10	10	20	1	919	45.95	0.5	0.78806	0.96227	0.12459
1	10	10	20	1	925	46.25	0.5	0.789055	0.96227	0.124176
1	10	10	20	1	930	46.5	0.5	0.789055	0.96227	0.124176
1	10	10	20	1	936	46.8	0.5	0.789055	0.96227	0.124176
1	10	10	20	1	943	47.15	0.5	0.79005	0.96227	0.123768
1	10	10	20	1	945	47.25	0.5	0.79005	0.96227	0.123768
1	10	10	20	1	949	47.45	0.5	0.79005	0.962938	0.12351
1	10	10	20	1	955	47.75	0.5	0.791045	0.962938	0.12351
1	10	10	20	1	960	48	0.5	0.791045	0.962938	0.12351
1	10	10	20	1	965	48.25	0.5	0.791045	0.962938	0.12351
1	10	10	20	1	970	48.5	0.5	0.79204	0.962604	0.12351
1	10	10	20	1	974	48.7	0.5	0.793035	0.962604	0.122247
1	10	10	20	1	979	48.95	0.5	0.793035	0.962604	0.122247
1	10	10	20	1	985	49.25	0.5	0.793035	0.962604	0.122247
1	10	10	20	1	990	49.5	0.5	0.795025	0.962938	0.121978
1	10	10	20	1	995	49.75	0.5	0.795025	0.962938	0.121978
1	10	10	20	1	1000	50	0.5	0.79602	0.963272	0.121475
1	10	10	20	1	1004	50.2	0.5	0.797015	0.963606	0.119565
1	10	10	20	1	1010	50.5	0.5	0.797015	0.962938	0.121047
1	10	10	20	1	1014	50.7	0.5	0.79801	0.963272	0.119565
1	10	10	20	1	1019	50.95	0.5	0.799005	0.963606	0.118478
1	10	10	20	1	1026	51.3	0.5	0.8	0.96394	0.117647
1	10	10	20	1	1030	51.5	0.5	0.8	0.96394	0.117647
1	10	10	20	1	1035	51.75	0.5	0.800995	0.963606	0.117965
1	10	10	20	1	1040	52	0.5	0.800995	0.96394	0.117647
1	10	10	20	1	1045	52.25	0.5	0.800995	0.964608	0.117068
1	10	10	20	1	1050	52.5	0.5	0.800995	0.965943	0.113459
1	10	10	20	1	1055	52.75	0.5	0.800995	0.965943	0.112459
1	10	10	20	1	1060	53	0.5	0.800995	0.965943	0.112459
1	10	10	20	1	1065	53.25	0.5	0.800995	0.966277	0.112088
1	10	10	20	1	1069	53.45	0.5	0.8	0.966277	0.112088
1	10	10	20	1	1076	53.8	0.5	0.800995	0.966277	0.112088
1	10	10	20	1	1077	53.85	0.5	0.800995	0.966277	0.112222
1	10	10	20	1	1085	54.25	0.5	0.80199	0.966277	0.112222
1	10	10	20	1	1089	54.45	0.5	0.80199	0.965943	0.112472
1	10	10	20	1	1095	54.75	0.5	0.80199	0.966277	0.112222
1	10	10	20	1	1100	55	0.5	0.804975	0.966277	0.11172
1	10	10	20	1	1104	55.2	0.5	0.804975	0.966277	0.11172
1	10	10	20	1	1113	55.65	0.5	0.804975	0.965943	0.111828
1	10	10	20	1	1114	55.7	0.5	0.80597	0.965943	0.111828
1	10	10	20	1	1120	56	0.5	0.80597	0.965943	0.111828
1	10	10	20	1	1125	56.25	0.5	0.80597	0.965943	0.11172
1	10	10	20	1	1129	56.45	0.5	0.80597	0.965943	0.11172
1	10	10	20	1	1135	56.75	0.5	0.806965	0.965943	0.11172
1	10	10	20	1	1140	57	0.5	0.808955	0.965943	0.111714
1	10	10	20	1	1145	57.25	0.5	0.80796	0.965943	0.111111
1	10	10	20	1	1147	57.35	0.5	0.80796	0.965943	0.111111
1	10	10	20	1	1155	57.75	0.5	0.808955	0.966611	0.109925
1	10	10	20	1	1160	58	0.5	0.808955	0.965943	0.110742
1	10	10	20	1	1165	58.25	0.5	0.808955	0.966611	0.109925
1	10	10	20	1	1170	58.5	0.5	0.810945	0.966611	0.109151
1	10	10	20	1	1176	58.8	0.5	0.81194	0.966945	0.108342
1	10	10	20	1	1179	58.95	0.5	0.81194	0.966945	0.108342
1	10	10	20	1	1185	59.25	0.5	0.81194	0.966945	0.108259
1	10	10	20	1	1195	59.75	0.5	0.81194	0.966945	0.108259
1	10	10	20	1	1199	59.95	0.5	0.81194	0.966945	0.107726
1	10	10	20	1	1207	60.35	0.5	0.812935	0.966945	0.108259
1	10	10	20	1	1210	60.5	0.5	0.814925	0.967613	0.10636
1	10	10	20	1	1213	60.65	0.5	0.81393	0.968614	0.103867
1	10	10	20	1	1220	61	0.5	0.814925	0.968614	0.10341
1	10	10	20	1	1224	61.2	0.5	0.814925	0.968614	0.10341
1	10	10	20	1	1230	61.5	0.5	0.81592	0.968614	0.101751
1	10	10	20	1	1235	61.75	0.5	0.81592	0.968948	0.101639
1	10	10	20	1	1243	62.15	0.5	0.81592	0.968948	0.101639
1	10	10	20	1	1245	62.25	0.5	0.81592	0.968948	0.101639
1	10	10	20	1	1251	62.55	0.5	0.816915	0.968948	0.101639
1	10	10	20	1	1254	62.7	0.5	0.816915	0.968948	0.101639
1	10	10	20	1	1258	62.9	0.5	0.81791	0.968948	0.101639
1	10	10	20	1	1265	63.25	0.5	0.81791	0.968948	0.101639
1	10	10	20	1	1270	63.5	0.5	0.81791	0.968948	0.101639
1	10	10	20	1	1275	63.75	0.5	0.818905	0.96995	0.0980176
1	10	10	20	1	1280	64	0.5	0.818905	0.970284	0.0972067
1	10	10	20	1	1284	64.2	0.5	0.818905	0.970952	0.0972067
1	10	10	20	1	1290	64.5	0.5	0.8199	0.970952	0.0972067
1	10	10	20	1	1294	64.7	0.5	0.8199	0.970952	0.0972067
1	10	10	20	1	1299	64.95	0.5	0.821891	0.970952	0.0956044
1	10	10	20	1	1305	65.25	0.5	0.821891	0.970952	0.0946681
1	10	10	20	1	1310	65.5	0.5	0.821891	0.970952	0.0972067
1	10	10	20	1	1313	65.65	0.5	0.821891	0.970952	0.0956044
1	10	10	20	1	1319	65.95	0.5	0.821891	0.970952	0.0956044
1	10	10	20	1	1324	66.2	0.5	0.822886	0.970952	0.0956044
1	10	10	20	1	1330	66.5	0.5	0.821891	0.970952	0.0946681
1	10	10	20	1	1335	66.75	0.5	0.821891	0.970952	0.0945652
1	10	10	20	1	1339	66.95	0.5	0.823881	0.971285	0.0934372
1	10	10	20	1	1344	67.2	0.5	0.823881	0.970952	0.0934372
1	10	10	20	1	1349	67.45	0.5	0.823881	0.970952	0.0934372
1	10	10	20	1	1355	67.75	0.5	0.823881	0.970618	0.0957563
1	10	10	20	1	1360	68	0.5	0.823881	0.970952	0.0936819
1	10	10	20	1	1365	68.25	0.5	0.823881	0.970618	0.0957563
1	10	10	20	1	1369	68.45	0.5	0.823881	0.970618	0.0961123
1	10	10	20	1	1375	68.75	0.5	0.824876	0.970618	0.0961123
1	10	10	20	1	1379	68.95	0.5	0.824876	0.970284	0.0964912
1	10	10	20	1	1385	69.25	0.5	0.826866	0.970284	0.0966702
1	10	10	20	1	1388	69.4	0.5	0.825871	0.970284	0.0964912
1	10	10	20	1	1395	69.75	0.5	0.826866	0.970618	0.0961123
1	10	10	20	1	1401	70.05	0.5	0.827861	0.970618	0.0961123
1	10	10	20	1	1404	70.2	0.5	0.827861	0.970618	0.0961123
1	10	10	20	1	1410	70.5	0.5	0.827861	0.970284	0.0963203
1	10	10	20	1	1414	70.7	0.5	0.827861	0.970284	0.0962162
1	10	10	20	1	1418	70.9	0.5	0.827861	0.970952	0.0959206
1	10	10	20	1	1422	71.1	0.5	0.828856	0.970952	0.0959206
1	10	10	20	1	1429	71.45	0.5	0.829851	0.970952	0.0959206
1	10	10	20	1	1436	71.8	0.5	0.831841	0.970952	0.0959206
1	10	10	20	1	1440	72	0.5	0.830846	0.970284	0.0961538
1	10	10	20	1	1445	72.25	0.5	0.831841	0.970284	0.0962162
1	10	10	20	1	1450	72.5	0.5	0.831841	0.970284	0.0961538
1	10	10	20	1	1454	72.7	0.5	0.831841	0.970618	0.0959206
1	10	10	20	1	1460	73	0.5	0.831841	0.970952	0.0945652
1	10	10	20	1	1465	73.25	0.5	0.831841	0.970952	0.094235
1	10	10	20	1	1470	73.5	0.5	0.831841	0.970952	0.094235
1	10	10	20	1	1474	73.7	0.5	0.831841	0.971619	0.0930997
1	10	10	20	1	1480	74	0.5	0.831841	0.971619	0.0922064
1	10	10	20	1	1485	74.25	0.5	0.832836	0.971619	0.0922064
1	10	10	20	1	1489	74.45	0.5	0.832836	0.971619	0.0921909
1	10	10	20	1	1495	74.75	0.5	0.832836	0.971619	0.0913978
1	10	10	20	1	1501	75.05	0.5	0.832836	0.971953	0.0911063
1	10	10	20	1	1505	75.25	0.5	0.833831	0.971953	0.0913978
1	10	10	20	1	1511	75.55	0.5	0.832836	0.971619	0.0913978
1	10	10	20	1	1515	75.75	0.5	0.831841	0.971953	0.0913978
1	10	10	20	1	1520	76	0.5	0.832836	0.971953	0.0913978
1	10	10	20	1	1524	76.2	0.5	0.832836	0.971953	0.0913978
1	10	10	20	1	1531	76.55	0.5	0.831841	0.971953	0.0913978
1	10	10	20	1	1535	76.75	0.5	0.832836	0.971953	0.0913978
1	10	10	20	1	1540	77	0.5	0.832836	0.971953	0.0913978
1	10	10	20	1	1545	77.25	0.5	0.833831	0.971953	0.0914037
1	10	10	20	1	1550	77.5	0.5	0.832836	0.971953	0.0914037
1	10	10	20	1	1555	77.75	0.5	0.832836	0.971953	0.0910076
1	10	10	20	1	1559	77.95	0.5	0.833831	0.972287	0.0896328
1	10	10	20	1	1566	78.3	0.5	0.835821	0.972621	0.0890558
1	10	10	20	1	1570	78.5	0.5	0.836816	0.972287	0.0893246
1	10	10	20	1	1574	78.7	0.5	0.837811	0.973289	0.0878156
1	10	10	20	1	1578	78.9	0.5	0.836816	0.973289	0.0878156
1	10	10	20	1	1584	79.2	0.5	0.837811	0.973289	0.0878156
1	10	10	20	1	1590	79.5	0.5	0.836816	0.972287	0.0890558
1	10	10	20	1	1595	79.75	0.5	0.836816	0.972287	0.0890558
1	10	10	20	1	1600	80	0.5	0.836816	0.972621	0.0889371
1	10	10	20	1	1605	80.25	0.5	0.837811	0.972955	0.0878525
1	10	10	20	1	1610	80.5	0.5	0.837811	0.972621	0.0889371
1	10	10	20	1	1615	80.75	0.5	0.837811	0.972955	0.0878525
1	10	10	20	1	1619	80.95	0.5	0.837811	0.972955	0.0878525
1	10	10	20	1	1623	81.15	0.5	0.837811	0.972621	0.0886486
1	10	10	20	1	1629	81.45	0.5	0.838806	0.972955	0.0878525
1	10	10	20	1	1635	81.75	0.5	0.838806	0.972621	0.0889371
1	10	10	20	1	1640	82	0.5	0.838806	0.972621	0.0878525
1	10	10	20	1	1644	82.2	0.5	0.838806	0.972621	0.0886486
1	10	10	20	1	1648	82.4	0.5	0.838806	0.972621	0.0886486
1	10	10	20	1	1655	82.75	0.5	0.839801	0.972621	0.0875274
1	10	10	20	1	1660	83	0.5	0.839801	0.972955	0.0875133
1	10	10	20	1	1665	83.25	0.5	0.840796	0.972955	0.0875133
1	10	10	20	1	1668	83.4	0.5	0.839801	0.972955	0.0875274
1	10	10	20	1	1675	83.75	0.5	0.839801	0.972955	0.0875133
1	10	10	20	1	1680	84	0.5	0.840796	0.972955	0.0875274
1	10	10	20	1	1686	84.3	0.5	0.841791	0.972621	0.0877573
1	10	10	20	1	1690	84.5	0.5	0.841791	0.972621	0.0877573
1	10	10	20	1	1695	84.75	0.5	0.844776	0.972955	0.086262
1	10	10	20	1	1700	85	0.5	0.844776	0.973289	0.0862069
1	10	10	20	1	1703	85.15	0.5	0.844776	0.973289	0.0860786
1	10	10	20	1	1708	85.4	0.5	0.844776	0.973289	0.0860215
1	10	10	20	1	1712	85.6	0.5	0.844776	0.973623	0.0851293
1	10	10	20	1	1718	85.9	0.5	0.844776	0.973623	0.0851293
1	10	10	20	1	1725	86.25	0.5	0.844776	0.973289	0.0860215
1	10	10	20	1	1731	86.55	0.5	0.844776	0.973289	0.0860215
1	10	10	20	1	1741	87.05	0.5	0.844776	0.973289	0.0860215
1	10	10	20	1	1744	87.2	0.5	0.844776	0.973623	0.0851293
1	10	10	20	1	1748	87.4	0.5	0.845771	0.973957	0.084855
1	10	10	20	1	1754	87.7	0.5	0.844776	0.97429	0.0831533
1	10	10	20	1	1761	88.05	0.5	0.845771	0.97429	0.0825295
1	10	10	20	1	1764	88.2	0.5	0.846766	0.974624	0.082519
1	10	10	20	1	1770	88.5	0.5	0.846766	0.974624	0.0824411
1	10	10	20	1	1775	88.75	0.5	0.846766	0.974624	0.0821772
1	10	10	20	1	1779	88.95	0.5	0.846766	0.974624	0.0814332
1	10	10	20	1	1785	89.25	0.5	0.846766	0.974624	0.0824411
1	10	10	20	1	1789	89.45	0.5	0.846766	0.974624	0.0824411
1	10	10	20	1	1795	89.75	0.5	0.846766	0.975292	0.0808743
1	10	10	20	1	1800	90	0.5	0.846766	0.975292	0.0805223
1	10	10	20	1	1804	90.2	0.5	0.846766	0.975292	0.0802603
1	10	10	20	1	1810	90.5	0.5	0.846766	0.975292	0.0802603
1	10	10	20	1	1814	90.7	0.5	0.846766	0.975292	0.0802603
1	10	10	20	1	1820	91	0.5	0.846766	0.975292	0.0802603
1	10	10	20	1	1821	91.05	0.5	0.846766	0.975292	0.0802603
1	10	10	20	1	1831	91.55	0.5	0.844776	0.975292	0.0802603
1	10	10	20	1	1838	91.9	0.5	0.845771	0.975292	0.0802603
1	10	10	20	1	1840	92	0.5	0.846766	0.975292	0.0797414
1	10	10	20	1	1845	92.25	0.5	0.845771	0.975626	0.0784946
1	10	10	20	1	1851	92.55	0.5	0.846766	0.975626	0.0784946
1	10	10	20	1	1853	92.65	0.5	0.846766	0.975626	0.078346
1	10	10	20	1	1861	93.05	0.5	0.847761	0.975626	0.0790899
1	10	10	20	1	1864	93.2	0.5	0.847761	0.975626	0.0786397
1	10	10	20	1	1869	93.45	0.5	0.847761	0.975626	0.0786397
1	10	10	20	1	1875	93.75	0.5	0.847761	0.975626	0.0786397
1	10	10	20	1	1878	93.9	0.5	0.847761	0.975292	0.0790899
1	10	10	20	1	1884	94.2	0.5	0.847761	0.975626	0.0784946
1	10	10	20	1	1887	94.35	0.5	0.848756	0.975626	0.0786397
1	10	10	20	1	1894	94.7	0.5	0.849751	0.975626	0.0786397
1	10	10	20	1	1901	95.05	0.5	0.848756	0.975626	0.0780749
1	10	10	20	1	1904	95.2	0.5	0.848756	0.975626	0.0784314
1	10	10	20	1	1910	95.5	0.5	0.848756	0.975626	0.0784314
1	10	10	20	1	1916	95.8	0.5	0.848756	0.975626	0.0786397
1	10	10	20	1	1920	96	0.5	0.848756	0.975626	0.0786397
1	10	10	20	1	1924	96.2	0.5	0.849751	0.975292	0.0790899
1	10	10	20	1	1931	96.55	0.5	0.849751	0.975292	0.0800427
1	10	10	20	1	1935	96.75	0.5	0.849751	0.975626	0.0795207
1	10	10	20	1	1940	97	0.5	0.849751	0.975626	0.0790899
1	10	10	20	1	1944	97.2	0.5	0.849751	0.975626	0.0790043
1	10	10	20	1	1947	97.35	0.5	0.849751	0.975626	0.0790043
1	10	10	20	1	1955	97.75	0.5	0.849751	0.975626	0.0787487
1	10	10	20	1	1960	98	0.5	0.850746	0.975626	0.0787487
1	10	10	20	1	1966	98.3	0.5	0.851741	0.975626	0.0783262
1	10	10	20	1	1970	98.5	0.5	0.852736	0.975626	0.0783262
1	10	10	20	1	1975	98.75	0.5	0.851741	0.975626	0.0783262
1	10	10	20	1	1980	99	0.5	0.852736	0.975626	0.0783262
1	10	10	20	1	1983	99.15	0.5	0.851741	0.975626	0.0783262
1	10	10	20	1	1990	99.5	0.5	0.852736	0.975626	0.0787487
1	10	10	20	1	1994	99.7	0.5	0.852736	0.975626	0.0782422
1	10	10	20	1	1999	99.95	0.5	0.852736	0.97596	0.0779221
1	10	10	20	1	52	2.6	1	0.399005	0.923873	0.360197
1	10	10	20	1	57	2.85	1	0.399005	0.923873	0.360197
1	10	10	20	1	60	3	1	0.399005	0.923873	0.360197
1	10	10	20	1	65	3.25	1	0.399005	0.923873	0.360197
1	10	10	20	1	71	3.55	1	0.399005	0.923873	0.360197
1	10	10	20	1	74	3.7	1	0.399005	0.923873	0.360197
1	10	10	20	1	83	4.15	1	0.399005	0.923873	0.360197
1	10	10	20	1	85	4.25	1	0.399005	0.923873	0.360197
1	10	10	20	1	90	4.5	1	0.399005	0.923873	0.360197
1	10	10	20	1	95	4.75	1	0.418905	0.92788	0.340323
1	10	10	20	1	99	4.95	1	0.424876	0.929215	0.33642
1	10	10	20	1	104	5.2	1	0.429851	0.930217	0.32716
1	10	10	20	1	111	5.55	1	0.433831	0.930551	0.320814
1	10	10	20	1	115	5.75	1	0.453731	0.930885	0.317536
1	10	10	20	1	121	6.05	1	0.457711	0.932554	0.305476
1	10	10	20	1	126	6.3	1	0.458706	0.932554	0.304221
1	10	10	20	1	128	6.4	1	0.460697	0.932554	0.303759
1	10	10	20	1	134	6.7	1	0.465672	0.932554	0.296636
1	10	10	20	1	140	7	1	0.475622	0.936227	0.287407
1	10	10	20	1	144	7.2	1	0.480597	0.936895	0.284404
1	10	10	20	1	149	7.45	1	0.482587	0.937896	0.280179
1	10	10	20	1	152	7.6	1	0.483582	0.938564	0.273128
1	10	10	20	1	159	7.95	1	0.487562	0.939566	0.271084
1	10	10	20	1	165	8.25	1	0.493532	0.940568	0.265007
1	10	10	20	1	171	8.55	1	0.499502	0.942237	0.252252
1	10	10	20	1	174	8.7	1	0.501493	0.943239	0.249254
1	10	10	20	1	180	9	1	0.505473	0.944908	0.24422
1	10	10	20	1	185	9.25	1	0.512438	0.945576	0.240469
1	10	10	20	1	189	9.45	1	0.513433	0.946244	0.240059
1	10	10	20	1	196	9.8	1	0.514428	0.946244	0.236686
1	10	10	20	1	200	10	1	0.523383	0.946578	0.233533
1	10	10	20	1	204	10.2	1	0.529353	0.947245	0.227994
1	10	10	20	1	210	10.5	1	0.532338	0.948247	0.22567
1	10	10	20	1	215	10.75	1	0.533333	0.948247	0.223496
1	10	10	20	1	219	10.95	1	0.534328	0.948915	0.220913
1	10	10	20	1	225	11.25	1	0.536318	0.949249	0.217456
1	10	10	20	1	230	11.5	1	0.539303	0.949249	0.214286
1	10	10	20	1	233	11.65	1	0.542289	0.950584	0.213184
1	10	10	20	1	238	11.9	1	0.544279	0.951586	0.211127
1	10	10	20	1	245	12.25	1	0.550249	0.951586	0.208151
1	10	10	20	1	250	12.5	1	0.554229	0.95192	0.204952
1	10	10	20	1	255	12.75	1	0.555224	0.952254	0.203911
1	10	10	20	1	260	13	1	0.559204	0.953589	0.201418
1	10	10	20	1	265	13.25	1	0.560199	0.953923	0.194951
1	10	10	20	1	271	13.55	1	0.561194	0.954591	0.193362
1	10	10	20	1	287	14.35	1	0.561194	0.954591	0.193362
1	10	10	20	1	290	14.5	1	0.568159	0.955927	0.186704
1	10	10	20	1	294	14.7	1	0.569154	0.956594	0.185286
1	10	10	20	1	302	15.1	1	0.571144	0.956594	0.185286
1	10	10	20	1	305	15.25	1	0.571144	0.956928	0.182622
1	10	10	20	1	310	15.5	1	0.574129	0.95793	0.180775
1	10	10	20	1	315	15.75	1	0.576119	0.958598	0.173427
1	10	10	20	1	320	16	1	0.5801	0.960267	0.171146
1	10	10	20	1	325	16.25	1	0.581095	0.960267	0.168345
1	10	10	20	1	329	16.45	1	0.583085	0.960935	0.165527
1	10	10	20	1	335	16.75	1	0.58408	0.961269	0.165498
1	10	10	20	1	340	17	1	0.587065	0.960935	0.166425
1	10	10	20	1	345	17.25	1	0.589055	0.961269	0.165242
1	10	10	20	1	349	17.45	1	0.59005	0.961603	0.163585
1	10	10	20	1	355	17.75	1	0.59204	0.96227	0.162554
1	10	10	20	1	358	17.9	1	0.59204	0.96227	0.162356
1	10	10	20	1	366	18.3	1	0.595025	0.962938	0.157001
1	10	10	20	1	370	18.5	1	0.595025	0.962938	0.157001
1	10	10	20	1	374	18.7	1	0.595025	0.962938	0.155951
1	10	10	20	1	380	19	1	0.59602	0.963272	0.155072
1	10	10	20	1	383	19.15	1	0.59602	0.963272	0.155072
1	10	10	20	1	390	19.5	1	0.597015	0.96394	0.154506
1	10	10	20	1	395	19.75	1	0.597015	0.96394	0.15374
1	10	10	20	1	400	20	1	0.599005	0.964274	0.152542
1	10	10	20	1	405	20.25	1	0.600995	0.964942	0.147018
1	10	10	20	1	410	20.5	1	0.602985	0.964942	0.146273
1	10	10	20	1	414	20.7	1	0.60398	0.964942	0.146273
1	10	10	20	1	421	21.05	1	0.60796	0.964942	0.145686
1	10	10	20	1	424	21.2	1	0.60796	0.964942	0.144681
1	10	10	20	1	432	21.6	1	0.60995	0.964942	0.144681
1	10	10	20	1	434	21.7	1	0.610945	0.964942	0.144681
1	10	10	20	1	440	22	1	0.61194	0.964942	0.144022
1	10	10	20	1	445	22.25	1	0.61194	0.965275	0.143472
1	10	10	20	1	450	22.5	1	0.612935	0.966277	0.141007
1	10	10	20	1	454	22.7	1	0.612935	0.966611	0.140845
1	10	10	20	1	458	22.9	1	0.61393	0.966945	0.137834
1	10	10	20	1	464	23.2	1	0.61393	0.966945	0.137834
1	10	10	20	1	469	23.45	1	0.61393	0.967279	0.137063
1	10	10	20	1	475	23.75	1	0.614925	0.967279	0.136045
1	10	10	20	1	479	23.95	1	0.616915	0.967613	0.135785
1	10	10	20	1	485	24.25	1	0.616915	0.967613	0.135616
1	10	10	20	1	490	24.5	1	0.61791	0.967613	0.135359
1	10	10	20	1	495	24.75	1	0.620896	0.967613	0.135359
1	10	10	20	1	500	25	1	0.620896	0.968948	0.128591
1	10	10	20	1	506	25.3	1	0.620896	0.969616	0.127273
1	10	10	20	1	510	25.5	1	0.621891	0.96995	0.125529
1	10	10	20	1	515	25.75	1	0.621891	0.970284	0.12465
1	10	10	20	1	519	25.95	1	0.622886	0.970284	0.124476
1	10	10	20	1	526	26.3	1	0.622886	0.970284	0.124638
1	10	10	20	1	530	26.5	1	0.625871	0.970284	0.124638
1	10	10	20	1	534	26.7	1	0.626866	0.970284	0.12465
1	10	10	20	1	541	27.05	1	0.626866	0.970284	0.124638
1	10	10	20	1	545	27.25	1	0.627861	0.970284	0.124638
1	10	10	20	1	549	27.45	1	0.628856	0.970618	0.122616
1	10	10	20	1	555	27.75	1	0.630846	0.970618	0.122616
1	10	10	20	1	559	27.95	1	0.630846	0.970618	0.120833
1	10	10	20	1	565	28.25	1	0.631841	0.970618	0.120787
1	10	10	20	1	570	28.5	1	0.633831	0.970618	0.120464
1	10	10	20	1	575	28.75	1	0.634826	0.971285	0.119624
1	10	10	20	1	579	28.95	1	0.634826	0.971285	0.119624
1	10	10	20	1	585	29.25	1	0.635821	0.971285	0.119611
1	10	10	20	1	590	29.5	1	0.634826	0.971285	0.119611
1	10	10	20	1	594	29.7	1	0.636816	0.971619	0.11908
1	10	10	20	1	600	30	1	0.637811	0.971619	0.118529
1	10	10	20	1	606	30.3	1	0.636816	0.971619	0.118529
1	10	10	20	1	610	30.5	1	0.637811	0.971953	0.115646
1	10	10	20	1	615	30.75	1	0.640796	0.972287	0.114778
1	10	10	20	1	619	30.95	1	0.642786	0.972287	0.113667
1	10	10	20	1	626	31.3	1	0.642786	0.973289	0.111111
1	10	10	20	1	631	31.55	1	0.642786	0.972955	0.111724
1	10	10	20	1	634	31.7	1	0.642786	0.973289	0.111111
1	10	10	20	1	639	31.95	1	0.642786	0.973623	0.110482
1	10	10	20	1	645	32.25	1	0.643781	0.973623	0.108815
1	10	10	20	1	650	32.5	1	0.643781	0.973623	0.108815
1	10	10	20	1	655	32.75	1	0.643781	0.973623	0.107776
1	10	10	20	1	660	33	1	0.643781	0.973623	0.107776
1	10	10	20	1	665	33.25	1	0.643781	0.97429	0.107191
1	10	10	20	1	667	33.35	1	0.643781	0.97429	0.106501
1	10	10	20	1	675	33.75	1	0.643781	0.97429	0.106501
1	10	10	20	1	680	34	1	0.644776	0.974958	0.103787
1	10	10	20	1	685	34.25	1	0.645771	0.974958	0.103495
1	10	10	20	1	690	34.5	1	0.647761	0.974958	0.103495
1	10	10	20	1	695	34.75	1	0.647761	0.974958	0.103495
1	10	10	20	1	701	35.05	1	0.649751	0.974958	0.103306
1	10	10	20	1	705	35.25	1	0.649751	0.974958	0.103064
1	10	10	20	1	710	35.5	1	0.649751	0.975292	0.102351
1	10	10	20	1	715	35.75	1	0.652736	0.975626	0.101955
1	10	10	20	1	720	36	1	0.649751	0.975626	0.100543
1	10	10	20	1	726	36.3	1	0.649751	0.975626	0.099455
1	10	10	20	1	729	36.45	1	0.652736	0.975626	0.0989011
1	10	10	20	1	735	36.75	1	0.650746	0.97596	0.0984952
1	10	10	20	1	740	37	1	0.652736	0.97596	0.0982019
1	10	10	20	1	745	37.25	1	0.654726	0.976294	0.0972603
1	10	10	20	1	750	37.5	1	0.655721	0.976294	0.097561
1	10	10	20	1	756	37.8	1	0.655721	0.976294	0.097561
1	10	10	20	1	760	38	1	0.655721	0.976294	0.0971272
1	10	10	20	1	765	38.25	1	0.654726	0.976294	0.0971272
1	10	10	20	1	770	38.5	1	0.654726	0.976294	0.0972603
1	10	10	20	1	775	38.75	1	0.655721	0.976294	0.0971272
1	10	10	20	1	780	39	1	0.655721	0.976294	0.0972603
1	10	10	20	1	785	39.25	1	0.656716	0.976294	0.097561
1	10	10	20	1	790	39.5	1	0.656716	0.976294	0.0973937
1	10	10	20	1	796	39.8	1	0.657711	0.976628	0.0962343
1	10	10	20	1	799	39.95	1	0.658706	0.976628	0.0962343
1	10	10	20	1	805	40.25	1	0.659701	0.976628	0.0962343
1	10	10	20	1	810	40.5	1	0.659701	0.976628	0.0957004
1	10	10	20	1	813	40.65	1	0.659701	0.976628	0.0962343
1	10	10	20	1	820	41	1	0.659701	0.976962	0.0949106
1	10	10	20	1	825	41.25	1	0.659701	0.977629	0.0916442
1	10	10	20	1	830	41.5	1	0.660697	0.977963	0.0912863
1	10	10	20	1	836	41.8	1	0.660697	0.977295	0.0917808
1	10	10	20	1	840	42	1	0.661692	0.977963	0.0916442
1	10	10	20	1	844	42.2	1	0.661692	0.977963	0.0916442
1	10	10	20	1	850	42.5	1	0.662687	0.977963	0.0896739
1	10	10	20	1	856	42.8	1	0.663682	0.978297	0.0896739
1	10	10	20	1	858	42.9	1	0.663682	0.978297	0.0877193
1	10	10	20	1	864	43.2	1	0.663682	0.978297	0.0877193
1	10	10	20	1	870	43.5	1	0.663682	0.978297	0.0877193
1	10	10	20	1	874	43.7	1	0.663682	0.978965	0.0866575
1	10	10	20	1	880	44	1	0.664677	0.979633	0.0849582
1	10	10	20	1	885	44.25	1	0.664677	0.979299	0.085048
1	10	10	20	1	892	44.6	1	0.664677	0.979299	0.0856742
1	10	10	20	1	894	44.7	1	0.664677	0.979299	0.0858726
1	10	10	20	1	900	45	1	0.664677	0.978965	0.0864865
1	10	10	20	1	903	45.15	1	0.664677	0.978965	0.0864865
1	10	10	20	1	910	45.5	1	0.665672	0.979299	0.0858653
1	10	10	20	1	914	45.7	1	0.666667	0.978297	0.0867824
1	10	10	20	1	919	45.95	1	0.665672	0.978631	0.0867824
1	10	10	20	1	925	46.25	1	0.665672	0.978965	0.0858726
1	10	10	20	1	930	46.5	1	0.666667	0.978965	0.0858726
1	10	10	20	1	936	46.8	1	0.665672	0.979299	0.0858653
1	10	10	20	1	943	47.15	1	0.665672	0.979299	0.0858653
1	10	10	20	1	945	47.25	1	0.666667	0.978965	0.0858726
1	10	10	20	1	949	47.45	1	0.667662	0.979299	0.0858653
1	10	10	20	1	955	47.75	1	0.668657	0.979299	0.083558
1	10	10	20	1	960	48	1	0.668657	0.979633	0.0826446
1	10	10	20	1	965	48.25	1	0.669652	0.979633	0.0826446
1	10	10	20	1	970	48.5	1	0.671642	0.979633	0.0826446
1	10	10	20	1	974	48.7	1	0.671642	0.979967	0.0809019
1	10	10	20	1	979	48.95	1	0.672637	0.979967	0.0809019
1	10	10	20	1	985	49.25	1	0.673632	0.979967	0.0810811
1	10	10	20	1	990	49.5	1	0.673632	0.979967	0.0810811
1	10	10	20	1	995	49.75	1	0.674627	0.979967	0.0820793
1	10	10	20	1	1000	50	1	0.674627	0.979967	0.080163
1	10	10	20	1	1004	50.2	1	0.674627	0.980301	0.0795756
1	10	10	20	1	1010	50.5	1	0.674627	0.979967	0.0805369
1	10	10	20	1	1014	50.7	1	0.674627	0.979967	0.080163
1	10	10	20	1	1019	50.95	1	0.674627	0.979967	0.0805369
1	10	10	20	1	1026	51.3	1	0.674627	0.979967	0.0797386
1	10	10	20	1	1030	51.5	1	0.674627	0.979967	0.0797872
1	10	10	20	1	1035	51.75	1	0.674627	0.979967	0.0805369
1	10	10	20	1	1040	52	1	0.674627	0.979967	0.0797386
1	10	10	20	1	1045	52.25	1	0.674627	0.980634	0.0784044
1	10	10	20	1	1050	52.5	1	0.675622	0.981302	0.076087
1	10	10	20	1	1055	52.75	1	0.676617	0.981636	0.0752394
1	10	10	20	1	1060	53	1	0.677612	0.981636	0.0752394
1	10	10	20	1	1065	53.25	1	0.675622	0.98197	0.0736278
1	10	10	20	1	1069	53.45	1	0.675622	0.98197	0.0736278
1	10	10	20	1	1076	53.8	1	0.677612	0.98197	0.0734694
1	10	10	20	1	1077	53.85	1	0.677612	0.98197	0.0736278
1	10	10	20	1	1085	54.25	1	0.678607	0.98197	0.0738714
1	10	10	20	1	1089	54.45	1	0.677612	0.98197	0.0738714
1	10	10	20	1	1095	54.75	1	0.677612	0.98197	0.0738714
1	10	10	20	1	1100	55	1	0.678607	0.982304	0.0734072
1	10	10	20	1	1104	55.2	1	0.677612	0.982304	0.0734072
1	10	10	20	1	1113	55.65	1	0.677612	0.98197	0.0734694
1	10	10	20	1	1114	55.7	1	0.677612	0.98197	0.0734694
1	10	10	20	1	1120	56	1	0.677612	0.982304	0.0734072
1	10	10	20	1	1125	56.25	1	0.678607	0.982304	0.0725806
1	10	10	20	1	1129	56.45	1	0.678607	0.982304	0.0725806
1	10	10	20	1	1135	56.75	1	0.678607	0.982304	0.0724044
1	10	10	20	1	1140	57	1	0.679602	0.982304	0.0722071
1	10	10	20	1	1145	57.25	1	0.678607	0.982304	0.0716216
1	10	10	20	1	1147	57.35	1	0.679602	0.982304	0.0715232
1	10	10	20	1	1155	57.75	1	0.677612	0.982304	0.0713342
1	10	10	20	1	1160	58	1	0.679602	0.982304	0.0715232
1	10	10	20	1	1165	58.25	1	0.679602	0.982304	0.0713342
1	10	10	20	1	1170	58.5	1	0.681592	0.982304	0.0713342
1	10	10	20	1	1176	58.8	1	0.682587	0.982972	0.0699588
1	10	10	20	1	1179	58.95	1	0.682587	0.983306	0.0672269
1	10	10	20	1	1185	59.25	1	0.686567	0.983306	0.0672043
1	10	10	20	1	1195	59.75	1	0.686567	0.983306	0.0672269
1	10	10	20	1	1199	59.95	1	0.686567	0.983306	0.0672043
1	10	10	20	1	1207	60.35	1	0.686567	0.983639	0.0671233
1	10	10	20	1	1210	60.5	1	0.686567	0.983639	0.0665742
1	10	10	20	1	1213	60.65	1	0.685572	0.983973	0.0659489
1	10	10	20	1	1220	61	1	0.685572	0.983973	0.0659489
1	10	10	20	1	1224	61.2	1	0.685572	0.983973	0.0659489
1	10	10	20	1	1230	61.5	1	0.686567	0.983973	0.0658436
1	10	10	20	1	1235	61.75	1	0.685572	0.983973	0.0651289
1	10	10	20	1	1243	62.15	1	0.685572	0.983973	0.0651289
1	10	10	20	1	1245	62.25	1	0.685572	0.983973	0.0651289
1	10	10	20	1	1251	62.55	1	0.687562	0.983973	0.0649526
1	10	10	20	1	1254	62.7	1	0.685572	0.983973	0.0647773
1	10	10	20	1	1258	62.9	1	0.685572	0.983973	0.0647773
1	10	10	20	1	1265	63.25	1	0.685572	0.983973	0.0647773
1	10	10	20	1	1270	63.5	1	0.685572	0.983973	0.064257
1	10	10	20	1	1275	63.75	1	0.684577	0.983973	0.0641201
1	10	10	20	1	1280	64	1	0.685572	0.984307	0.0633245
1	10	10	20	1	1284	64.2	1	0.685572	0.984307	0.0631001
1	10	10	20	1	1290	64.5	1	0.684577	0.984641	0.0621622
1	10	10	20	1	1294	64.7	1	0.684577	0.984307	0.0621693
1	10	10	20	1	1299	64.95	1	0.685572	0.984641	0.0621622
1	10	10	20	1	1305	65.25	1	0.685572	0.984641	0.0619946
1	10	10	20	1	1310	65.5	1	0.684577	0.984641	0.0620053
1	10	10	20	1	1313	65.65	1	0.686567	0.984641	0.0619946
1	10	10	20	1	1319	65.95	1	0.686567	0.984641	0.0619946
1	10	10	20	1	1324	66.2	1	0.687562	0.984641	0.0619946
1	10	10	20	1	1330	66.5	1	0.687562	0.984641	0.0620053
1	10	10	20	1	1335	66.75	1	0.687562	0.984975	0.0613333
1	10	10	20	1	1339	66.95	1	0.688557	0.984641	0.0617284
1	10	10	20	1	1344	67.2	1	0.688557	0.984641	0.0620053
1	10	10	20	1	1349	67.45	1	0.688557	0.984641	0.0621622
1	10	10	20	1	1355	67.75	1	0.689552	0.984641	0.0621622
1	10	10	20	1	1360	68	1	0.689552	0.984641	0.0625
1	10	10	20	1	1365	68.25	1	0.689552	0.984641	0.0625
1	10	10	20	1	1369	68.45	1	0.690547	0.984641	0.0625
1	10	10	20	1	1375	68.75	1	0.690547	0.984641	0.0625
1	10	10	20	1	1379	68.95	1	0.692537	0.984641	0.0625
1	10	10	20	1	1385	69.25	1	0.692537	0.984641	0.0626703
1	10	10	20	1	1388	69.4	1	0.692537	0.984641	0.0625832
1	10	10	20	1	1395	69.75	1	0.691542	0.984641	0.0624152
1	10	10	20	1	1401	70.05	1	0.692537	0.984641	0.0624152
1	10	10	20	1	1404	70.2	1	0.692537	0.984641	0.0625
1	10	10	20	1	1410	70.5	1	0.693532	0.984641	0.0620783
1	10	10	20	1	1414	70.7	1	0.693532	0.984641	0.0613915
1	10	10	20	1	1418	70.9	1	0.693532	0.984975	0.0609756
1	10	10	20	1	1422	71.1	1	0.693532	0.984975	0.0609756
1	10	10	20	1	1429	71.45	1	0.693532	0.984975	0.0609756
1	10	10	20	1	1436	71.8	1	0.693532	0.984975	0.0604839
1	10	10	20	1	1440	72	1	0.693532	0.984975	0.0600801
1	10	10	20	1	1445	72.25	1	0.693532	0.984975	0.0604839
1	10	10	20	1	1450	72.5	1	0.694527	0.984975	0.0600801
1	10	10	20	1	1454	72.7	1	0.695522	0.984975	0.0600801
1	10	10	20	1	1460	73	1	0.695522	0.984975	0.0592105
1	10	10	20	1	1465	73.25	1	0.695522	0.984975	0.0592105
1	10	10	20	1	1470	73.5	1	0.695522	0.985643	0.0583554
1	10	10	20	1	1474	73.7	1	0.695522	0.985643	0.0582656
1	10	10	20	1	1480	74	1	0.695522	0.985643	0.0577717
1	10	10	20	1	1485	74.25	1	0.697512	0.985643	0.0577717
1	10	10	20	1	1489	74.45	1	0.695522	0.985643	0.0577181
1	10	10	20	1	1495	74.75	1	0.695522	0.985977	0.0575636
1	10	10	20	1	1501	75.05	1	0.695522	0.985977	0.0567568
1	10	10	20	1	1505	75.25	1	0.695522	0.985977	0.0566802
1	10	10	20	1	1511	75.55	1	0.694527	0.985977	0.0573333
1	10	10	20	1	1515	75.75	1	0.694527	0.986311	0.0560109
1	10	10	20	1	1520	76	1	0.695522	0.986311	0.0557823
1	10	10	20	1	1524	76.2	1	0.696517	0.986311	0.0557769
1	10	10	20	1	1531	76.55	1	0.695522	0.986311	0.0557769
1	10	10	20	1	1535	76.75	1	0.695522	0.986311	0.0557769
1	10	10	20	1	1540	77	1	0.696517	0.985977	0.0560109
1	10	10	20	1	1545	77.25	1	0.696517	0.985977	0.0564516
1	10	10	20	1	1550	77.5	1	0.697512	0.985977	0.0565517
1	10	10	20	1	1555	77.75	1	0.697512	0.985977	0.0565517
1	10	10	20	1	1559	77.95	1	0.697512	0.986311	0.0557769
1	10	10	20	1	1566	78.3	1	0.696517	0.986311	0.0554054
1	10	10	20	1	1570	78.5	1	0.696517	0.985977	0.0565276
1	10	10	20	1	1574	78.7	1	0.696517	0.985977	0.0565276
1	10	10	20	1	1578	78.9	1	0.696517	0.985977	0.0565276
1	10	10	20	1	1584	79.2	1	0.697512	0.986311	0.0557065
1	10	10	20	1	1590	79.5	1	0.698507	0.986311	0.0563758
1	10	10	20	1	1595	79.75	1	0.696517	0.986311	0.0557065
1	10	10	20	1	1600	80	1	0.696517	0.985977	0.0564304
1	10	10	20	1	1605	80.25	1	0.696517	0.986311	0.0551817
1	10	10	20	1	1610	80.5	1	0.696517	0.986311	0.0556291
1	10	10	20	1	1615	80.75	1	0.697512	0.986644	0.0547196
1	10	10	20	1	1619	80.95	1	0.698507	0.986644	0.0547196
1	10	10	20	1	1623	81.15	1	0.700498	0.986644	0.0547196
1	10	10	20	1	1629	81.45	1	0.698507	0.986644	0.0536193
1	10	10	20	1	1635	81.75	1	0.700498	0.986644	0.0536193
1	10	10	20	1	1640	82	1	0.698507	0.986644	0.0536193
1	10	10	20	1	1644	82.2	1	0.700498	0.986644	0.0536193
1	10	10	20	1	1648	82.4	1	0.701493	0.986644	0.0536193
1	10	10	20	1	1655	82.75	1	0.701493	0.986644	0.0536193
1	10	10	20	1	1660	83	1	0.701493	0.986978	0.052349
1	10	10	20	1	1665	83.25	1	0.701493	0.986644	0.0536193
1	10	10	20	1	1668	83.4	1	0.702488	0.986978	0.0522088
1	10	10	20	1	1675	83.75	1	0.702488	0.987312	0.0516304
1	10	10	20	1	1680	84	1	0.702488	0.987312	0.0510753
1	10	10	20	1	1686	84.3	1	0.702488	0.987312	0.0508701
1	10	10	20	1	1690	84.5	1	0.702488	0.987312	0.0516304
1	10	10	20	1	1695	84.75	1	0.702488	0.987312	0.0516304
1	10	10	20	1	1700	85	1	0.703483	0.987312	0.0510753
1	10	10	20	1	1703	85.15	1	0.703483	0.987312	0.0503401
1	10	10	20	1	1708	85.4	1	0.703483	0.987312	0.0503401
1	10	10	20	1	1712	85.6	1	0.703483	0.987312	0.0503401
1	10	10	20	1	1718	85.9	1	0.703483	0.987312	0.0503401
1	10	10	20	1	1725	86.25	1	0.703483	0.987312	0.0503401
1	10	10	20	1	1731	86.55	1	0.703483	0.987312	0.0510753
1	10	10	20	1	1741	87.05	1	0.703483	0.987312	0.0510753
1	10	10	20	1	1744	87.2	1	0.702488	0.987312	0.0503401
1	10	10	20	1	1748	87.4	1	0.703483	0.987312	0.0516304
1	10	10	20	1	1754	87.7	1	0.702488	0.987646	0.0502646
1	10	10	20	1	1761	88.05	1	0.702488	0.987646	0.0500677
1	10	10	20	1	1764	88.2	1	0.701493	0.987646	0.0500677
1	10	10	20	1	1770	88.5	1	0.701493	0.987646	0.0500677
1	10	10	20	1	1775	88.75	1	0.700498	0.987646	0.05
1	10	10	20	1	1779	88.95	1	0.700498	0.987646	0.05
1	10	10	20	1	1785	89.25	1	0.699502	0.987646	0.0500677
1	10	10	20	1	1789	89.45	1	0.701493	0.987646	0.0497312
1	10	10	20	1	1795	89.75	1	0.699502	0.987646	0.0495186
1	10	10	20	1	1800	90	1	0.699502	0.98798	0.0487145
1	10	10	20	1	1804	90.2	1	0.699502	0.98798	0.0474898
1	10	10	20	1	1810	90.5	1	0.700498	0.988314	0.0474255
1	10	10	20	1	1814	90.7	1	0.700498	0.988314	0.0474255
1	10	10	20	1	1820	91	1	0.700498	0.98798	0.047619
1	10	10	20	1	1821	91.05	1	0.699502	0.98798	0.047619
1	10	10	20	1	1831	91.55	1	0.700498	0.988314	0.0474255
1	10	10	20	1	1838	91.9	1	0.700498	0.988314	0.0474255
1	10	10	20	1	1840	92	1	0.701493	0.988314	0.0473684
1	10	10	20	1	1845	92.25	1	0.701493	0.988648	0.0462585
1	10	10	20	1	1851	92.55	1	0.704478	0.988648	0.0462585
1	10	10	20	1	1853	92.65	1	0.704478	0.988648	0.046133
1	10	10	20	1	1861	93.05	1	0.704478	0.988314	0.0473538
1	10	10	20	1	1864	93.2	1	0.704478	0.988314	0.0473538
1	10	10	20	1	1869	93.45	1	0.704478	0.988314	0.0473538
1	10	10	20	1	1875	93.75	1	0.704478	0.988648	0.0464191
1	10	10	20	1	1878	93.9	1	0.704478	0.988314	0.0471698
1	10	10	20	1	1884	94.2	1	0.704478	0.988314	0.0471698
1	10	10	20	1	1887	94.35	1	0.703483	0.988648	0.046133
1	10	10	20	1	1894	94.7	1	0.704478	0.988648	0.046133
1	10	10	20	1	1901	95.05	1	0.704478	0.988648	0.0459459
1	10	10	20	1	1904	95.2	1	0.704478	0.988648	0.046133
1	10	10	20	1	1910	95.5	1	0.704478	0.988648	0.0463215
1	10	10	20	1	1916	95.8	1	0.704478	0.988648	0.0464191
1	10	10	20	1	1920	96	1	0.704478	0.988648	0.0463215
1	10	10	20	1	1924	96.2	1	0.704478	0.988648	0.0464191
1	10	10	20	1	1931	96.55	1	0.704478	0.988314	0.0472973
1	10	10	20	1	1935	96.75	1	0.704478	0.988648	0.0471698
1	10	10	20	1	1940	97	1	0.703483	0.988648	0.0465426
1	10	10	20	1	1944	97.2	1	0.703483	0.988648	0.0463215
1	10	10	20	1	1947	97.35	1	0.703483	0.988648	0.0463215
1	10	10	20	1	1955	97.75	1	0.703483	0.988648	0.0463215
1	10	10	20	1	1960	98	1	0.705473	0.988648	0.0463215
1	10	10	20	1	1966	98.3	1	0.705473	0.988314	0.0465426
1	10	10	20	1	1970	98.5	1	0.704478	0.988314	0.0465426
1	10	10	20	1	1975	98.75	1	0.705473	0.988314	0.0465426
1	10	10	20	1	1980	99	1	0.705473	0.988314	0.0465426
1	10	10	20	1	1983	99.15	1	0.705473	0.988314	0.0472973
1	10	10	20	1	1990	99.5	1	0.705473	0.988314	0.0472973
1	10	10	20	1	1994	99.7	1	0.706468	0.988314	0.0465426
1	10	10	20	1	1999	99.95	1	0.706468	0.988314	0.0464191
3	10	10	20	1	53	2.65	0	0.787065	0.755593	0.477345
3	10	10	20	1	54	2.7	0	0.787065	0.755593	0.477345
3	10	10	20	1	61	3.05	0	0.787065	0.755593	0.477345
3	10	10	20	1	67	3.35	0	0.787065	0.755593	0.477345
3	10	10	20	1	69	3.45	0	0.787065	0.755593	0.477345
3	10	10	20	1	74	3.7	0	0.787065	0.755593	0.477345
3	10	10	20	1	80	4	0	0.787065	0.755593	0.477345
3	10	10	20	1	84	4.2	0	0.78806	0.755593	0.477345
3	10	10	20	1	89	4.45	0	0.78806	0.755593	0.477345
3	10	10	20	1	93	4.65	0	0.79602	0.760267	0.476281
3	10	10	20	1	101	5.05	0	0.79801	0.760267	0.476281
3	10	10	20	1	104	5.2	0	0.808955	0.758932	0.47358
3	10	10	20	1	109	5.45	0	0.81194	0.758932	0.472868
3	10	10	20	1	115	5.75	0	0.81592	0.758264	0.469451
3	10	10	20	1	120	6	0	0.823881	0.758932	0.46623
3	10	10	20	1	125	6.25	0	0.834826	0.760267	0.464446
3	10	10	20	1	130	6.5	0	0.835821	0.760267	0.464446
3	10	10	20	1	134	6.7	0	0.837811	0.762604	0.461847
3	10	10	20	1	140	7	0	0.840796	0.762604	0.460432
3	10	10	20	1	144	7.2	0	0.845771	0.762604	0.457831
3	10	10	20	1	153	7.65	0	0.846766	0.769616	0.447438
3	10	10	20	1	154	7.7	0	0.847761	0.769616	0.447438
3	10	10	20	1	159	7.95	0	0.855721	0.772621	0.440777
3	10	10	20	1	164	8.2	0	0.856716	0.772621	0.440764
3	10	10	20	1	170	8.5	0	0.859701	0.772621	0.439638
3	10	10	20	1	175	8.75	0	0.860697	0.772621	0.439404
3	10	10	20	1	179	8.95	0	0.862687	0.771953	0.440764
3	10	10	20	1	185	9.25	0	0.863682	0.772621	0.439638
3	10	10	20	1	190	9.5	0	0.869652	0.773289	0.43698
3	10	10	20	1	195	9.75	0	0.869652	0.773289	0.43698
3	10	10	20	1	199	9.95	0	0.870647	0.77429	0.434978
3	10	10	20	1	205	10.25	0	0.872637	0.77429	0.434978
3	10	10	20	1	210	10.5	0	0.872637	0.776962	0.430455
3	10	10	20	1	214	10.7	0	0.875622	0.772621	0.43698
3	10	10	20	1	219	10.95	0	0.876617	0.771953	0.438217
3	10	10	20	1	225	11.25	0	0.879602	0.772621	0.43698
3	10	10	20	1	230	11.5	0	0.881592	0.776962	0.42903
3	10	10	20	1	235	11.75	0	0.884577	0.77429	0.435567
3	10	10	20	1	241	12.05	0	0.884577	0.776962	0.42903
3	10	10	20	1	245	12.25	0	0.885572	0.784975	0.422646
3	10	10	20	1	250	12.5	0	0.886567	0.784975	0.419544
3	10	10	20	1	253	12.65	0	0.888557	0.784975	0.419544
3	10	10	20	1	259	12.95	0	0.889552	0.784975	0.419544
3	10	10	20	1	268	13.4	0	0.890547	0.792988	0.407895
3	10	10	20	1	275	13.75	0	0.891542	0.794324	0.406869
3	10	10	20	1	279	13.95	0	0.893532	0.794324	0.406869
3	10	10	20	1	285	14.25	0	0.895522	0.795659	0.406564
3	10	10	20	1	289	14.45	0	0.896517	0.795993	0.405281
3	10	10	20	1	295	14.75	0	0.896517	0.797663	0.403833
3	10	10	20	1	301	15.05	0	0.897512	0.800334	0.401218
3	10	10	20	1	304	15.2	0	0.897512	0.797663	0.403833
3	10	10	20	1	310	15.5	0	0.898507	0.796661	0.404382
3	10	10	20	1	314	15.7	0	0.899502	0.797663	0.401857
3	10	10	20	1	320	16	0	0.900498	0.804341	0.393071
3	10	10	20	1	325	16.25	0	0.902488	0.806678	0.389967
3	10	10	20	1	329	16.45	0	0.903483	0.807012	0.389637
3	10	10	20	1	331	16.55	0	0.904478	0.810017	0.385763
3	10	10	20	1	339	16.95	0	0.904478	0.812354	0.382313
3	10	10	20	1	344	17.2	0	0.906468	0.812354	0.379334
3	10	10	20	1	349	17.45	0	0.907463	0.812354	0.379334
3	10	10	20	1	356	17.8	0	0.908458	0.812354	0.379334
3	10	10	20	1	360	18	0	0.907463	0.813689	0.379215
3	10	10	20	1	366	18.3	0	0.908458	0.812354	0.379334
3	10	10	20	1	368	18.4	0	0.908458	0.814023	0.378962
3	10	10	20	1	374	18.7	0	0.908458	0.814023	0.378962
3	10	10	20	1	380	19	0	0.911443	0.816027	0.377116
3	10	10	20	1	385	19.25	0	0.911443	0.821703	0.368925
3	10	10	20	1	391	19.55	0	0.912438	0.822037	0.368276
3	10	10	20	1	395	19.75	0	0.913433	0.822037	0.368276
3	10	10	20	1	402	20.1	0	0.913433	0.822037	0.368276
3	10	10	20	1	404	20.2	0	0.914428	0.821703	0.368925
3	10	10	20	1	410	20.5	0	0.914428	0.820033	0.36921
3	10	10	20	1	414	20.7	0	0.915423	0.81803	0.370496
3	10	10	20	1	420	21	0	0.915423	0.819032	0.36921
3	10	10	20	1	424	21.2	0	0.916418	0.81803	0.370496
3	10	10	20	1	430	21.5	0	0.916418	0.81803	0.370496
3	10	10	20	1	435	21.75	0	0.918408	0.819032	0.36921
3	10	10	20	1	440	22	0	0.919403	0.819032	0.36921
3	10	10	20	1	445	22.25	0	0.920398	0.821035	0.36612
3	10	10	20	1	450	22.5	0	0.920398	0.819032	0.36921
3	10	10	20	1	454	22.7	0	0.921393	0.81803	0.370496
3	10	10	20	1	459	22.95	0	0.920398	0.81803	0.370496
3	10	10	20	1	465	23.25	0	0.920398	0.81803	0.370245
3	10	10	20	1	471	23.55	0	0.920398	0.81803	0.370245
3	10	10	20	1	474	23.7	0	0.922388	0.82404	0.364202
3	10	10	20	1	480	24	0	0.922388	0.825376	0.360329
3	10	10	20	1	486	24.3	0	0.922388	0.827379	0.358033
3	10	10	20	1	490	24.5	0	0.923383	0.83005	0.355088
3	10	10	20	1	495	24.75	0	0.923383	0.831052	0.354501
3	10	10	20	1	499	24.95	0	0.924378	0.831052	0.354501
3	10	10	20	1	506	25.3	0	0.925373	0.834057	0.348527
3	10	10	20	1	510	25.5	0	0.925373	0.833389	0.348527
3	10	10	20	1	513	25.65	0	0.925373	0.834057	0.346667
3	10	10	20	1	520	26	0	0.925373	0.835058	0.346341
3	10	10	20	1	524	26.2	0	0.925373	0.836394	0.343794
3	10	10	20	1	530	26.5	0	0.926368	0.836394	0.343794
3	10	10	20	1	534	26.7	0	0.926368	0.836394	0.344413
3	10	10	20	1	540	27	0	0.927363	0.836728	0.342857
3	10	10	20	1	545	27.25	0	0.928358	0.83773	0.342677
3	10	10	20	1	551	27.55	0	0.928358	0.836728	0.342857
3	10	10	20	1	555	27.75	0	0.928358	0.836728	0.342677
3	10	10	20	1	560	28	0	0.928358	0.836728	0.342677
3	10	10	20	1	565	28.25	0	0.928358	0.836728	0.342677
3	10	10	20	1	569	28.45	0	0.928358	0.838731	0.34231
3	10	10	20	1	574	28.7	0	0.927363	0.839733	0.341151
3	10	10	20	1	580	29	0	0.927363	0.838731	0.34231
3	10	10	20	1	585	29.25	0	0.928358	0.835392	0.344997
3	10	10	20	1	590	29.5	0	0.928358	0.839399	0.338983
3	10	10	20	1	594	29.7	0	0.928358	0.839399	0.338549
3	10	10	20	1	600	30	0	0.928358	0.838397	0.340845
3	10	10	20	1	605	30.25	0	0.929353	0.838397	0.340845
3	10	10	20	1	611	30.55	0	0.930348	0.838063	0.340845
3	10	10	20	1	614	30.7	0	0.930348	0.838397	0.340845
3	10	10	20	1	620	31	0	0.930348	0.839065	0.340829
3	10	10	20	1	625	31.25	0	0.930348	0.839065	0.339676
3	10	10	20	1	629	31.45	0	0.931343	0.839065	0.339676
3	10	10	20	1	634	31.7	0	0.931343	0.839399	0.338494
3	10	10	20	1	639	31.95	0	0.931343	0.839399	0.338494
3	10	10	20	1	646	32.3	0	0.932338	0.84207	0.335709
3	10	10	20	1	649	32.45	0	0.932338	0.84207	0.334512
3	10	10	20	1	655	32.75	0	0.933333	0.843406	0.333808
3	10	10	20	1	661	33.05	0	0.934328	0.843406	0.333808
3	10	10	20	1	665	33.25	0	0.934328	0.843406	0.333808
3	10	10	20	1	669	33.45	0	0.934328	0.844073	0.330269
3	10	10	20	1	675	33.75	0	0.935323	0.845409	0.329303
3	10	10	20	1	680	34	0	0.936318	0.849082	0.32518
3	10	10	20	1	687	34.35	0	0.936318	0.847746	0.327822
3	10	10	20	1	696	34.8	0	0.936318	0.847746	0.327822
3	10	10	20	1	699	34.95	0	0.936318	0.845409	0.329303
3	10	10	20	1	704	35.2	0	0.936318	0.849082	0.32518
3	10	10	20	1	710	35.5	0	0.938308	0.850751	0.323444
3	10	10	20	1	715	35.75	0	0.938308	0.850751	0.323444
3	10	10	20	1	720	36	0	0.938308	0.850751	0.323423
3	10	10	20	1	725	36.25	0	0.938308	0.850751	0.322278
3	10	10	20	1	730	36.5	0	0.939303	0.85576	0.31441
3	10	10	20	1	734	36.7	0	0.939303	0.854424	0.314801
3	10	10	20	1	742	37.1	0	0.939303	0.854424	0.314801
3	10	10	20	1	745	37.25	0	0.939303	0.856761	0.313553
3	10	10	20	1	750	37.5	0	0.940299	0.85576	0.31441
3	10	10	20	1	754	37.7	0	0.940299	0.856761	0.313553
3	10	10	20	1	760	38	0	0.940299	0.857095	0.31291
3	10	10	20	1	765	38.25	0	0.940299	0.85576	0.31441
3	10	10	20	1	770	38.5	0	0.941294	0.85576	0.31441
3	10	10	20	1	778	38.9	0	0.941294	0.85576	0.31441
3	10	10	20	1	780	39	0	0.941294	0.857429	0.311907
3	10	10	20	1	786	39.3	0	0.940299	0.857429	0.311907
3	10	10	20	1	790	39.5	0	0.941294	0.857429	0.311127
3	10	10	20	1	795	39.75	0	0.941294	0.857429	0.311224
3	10	10	20	1	803	40.15	0	0.941294	0.857429	0.311907
3	10	10	20	1	805	40.25	0	0.941294	0.857429	0.311907
3	10	10	20	1	812	40.6	0	0.941294	0.857429	0.311224
3	10	10	20	1	815	40.75	0	0.941294	0.857429	0.311907
3	10	10	20	1	819	40.95	0	0.941294	0.857429	0.311127
3	10	10	20	1	825	41.25	0	0.941294	0.858097	0.310821
3	10	10	20	1	830	41.5	0	0.942289	0.860434	0.307296
3	10	10	20	1	836	41.8	0	0.942289	0.860768	0.305761
3	10	10	20	1	839	41.95	0	0.942289	0.861436	0.305737
3	10	10	20	1	843	42.15	0	0.942289	0.861436	0.305737
3	10	10	20	1	850	42.5	0	0.942289	0.86177	0.304699
3	10	10	20	1	855	42.75	0	0.942289	0.862437	0.304219
3	10	10	20	1	860	43	0	0.942289	0.863439	0.301349
3	10	10	20	1	865	43.25	0	0.942289	0.864107	0.300445
3	10	10	20	1	869	43.45	0	0.942289	0.864107	0.300445
3	10	10	20	1	874	43.7	0	0.942289	0.868114	0.294382
3	10	10	20	1	878	43.9	0	0.943284	0.868447	0.293373
3	10	10	20	1	884	44.2	0	0.943284	0.868447	0.293373
3	10	10	20	1	888	44.4	0	0.943284	0.868447	0.293244
3	10	10	20	1	895	44.75	0	0.943284	0.868114	0.293373
3	10	10	20	1	901	45.05	0	0.943284	0.868114	0.293373
3	10	10	20	1	906	45.3	0	0.943284	0.868447	0.293244
3	10	10	20	1	910	45.5	0	0.943284	0.868447	0.293373
3	10	10	20	1	915	45.75	0	0.944279	0.867112	0.295033
3	10	10	20	1	919	45.95	0	0.944279	0.867112	0.295033
3	10	10	20	1	925	46.25	0	0.944279	0.867112	0.294118
3	10	10	20	1	930	46.5	0	0.944279	0.867112	0.294118
3	10	10	20	1	934	46.7	0	0.944279	0.867112	0.295033
3	10	10	20	1	940	47	0	0.944279	0.867112	0.295252
3	10	10	20	1	945	47.25	0	0.945274	0.867112	0.295252
3	10	10	20	1	950	47.5	0	0.945274	0.867112	0.294118
3	10	10	20	1	955	47.75	0	0.945274	0.867112	0.294118
3	10	10	20	1	960	48	0	0.945274	0.867112	0.295033
3	10	10	20	1	965	48.25	0	0.946269	0.867112	0.295033
3	10	10	20	1	968	48.4	0	0.946269	0.867112	0.295252
3	10	10	20	1	976	48.8	0	0.946269	0.866778	0.295252
3	10	10	20	1	980	49	0	0.946269	0.867112	0.294248
3	10	10	20	1	985	49.25	0	0.946269	0.870451	0.289768
3	10	10	20	1	990	49.5	0	0.947264	0.870451	0.289768
3	10	10	20	1	995	49.75	0	0.947264	0.871119	0.28806
3	10	10	20	1	999	49.95	0	0.947264	0.871452	0.28806
3	10	10	20	1	1007	50.35	0	0.946269	0.871452	0.28806
3	10	10	20	1	1010	50.5	0	0.947264	0.871119	0.288621
3	10	10	20	1	1016	50.8	0	0.947264	0.871119	0.288621
3	10	10	20	1	1020	51	0	0.947264	0.87212	0.28797
3	10	10	20	1	1026	51.3	0	0.947264	0.872454	0.286357
3	10	10	20	1	1029	51.45	0	0.947264	0.872454	0.286357
3	10	10	20	1	1035	51.75	0	0.948259	0.872788	0.285607
3	10	10	20	1	1040	52	0	0.948259	0.872454	0.286357
3	10	10	20	1	1045	52.25	0	0.948259	0.87212	0.287845
3	10	10	20	1	1049	52.45	0	0.948259	0.87212	0.28797
3	10	10	20	1	1054	52.7	0	0.948259	0.87212	0.287845
3	10	10	20	1	1061	53.05	0	0.948259	0.87212	0.28797
3	10	10	20	1	1066	53.3	0	0.949254	0.872454	0.286787
3	10	10	20	1	1070	53.5	0	0.949254	0.872454	0.286787
3	10	10	20	1	1074	53.7	0	0.948259	0.87212	0.28797
3	10	10	20	1	1080	54	0	0.949254	0.870785	0.288576
3	10	10	20	1	1084	54.2	0	0.950249	0.871119	0.288161
3	10	10	20	1	1093	54.65	0	0.950249	0.87212	0.28797
3	10	10	20	1	1095	54.75	0	0.951244	0.872454	0.285929
3	10	10	20	1	1100	55	0	0.951244	0.873122	0.284862
3	10	10	20	1	1106	55.3	0	0.950249	0.873122	0.285288
3	10	10	20	1	1110	55.5	0	0.950249	0.872454	0.285929
3	10	10	20	1	1115	55.75	0	0.949254	0.872454	0.285929
3	10	10	20	1	1127	56.35	0	0.949254	0.872454	0.285929
3	10	10	20	1	1129	56.45	0	0.949254	0.873122	0.285392
3	10	10	20	1	1136	56.8	0	0.951244	0.874124	0.282511
3	10	10	20	1	1139	56.95	0	0.951244	0.874457	0.2823
3	10	10	20	1	1145	57.25	0	0.951244	0.874124	0.282723
3	10	10	20	1	1150	57.5	0	0.951244	0.874457	0.2823
3	10	10	20	1	1157	57.85	0	0.951244	0.875125	0.28036
3	10	10	20	1	1160	58	0	0.951244	0.877462	0.276355
3	10	10	20	1	1164	58.2	0	0.952239	0.877462	0.276355
3	10	10	20	1	1170	58.5	0	0.952239	0.877462	0.276355
3	10	10	20	1	1174	58.7	0	0.952239	0.878464	0.276176
3	10	10	20	1	1180	59	0	0.952239	0.877462	0.276355
3	10	10	20	1	1185	59.25	0	0.953234	0.878464	0.276176
3	10	10	20	1	1189	59.45	0	0.953234	0.878464	0.276176
3	10	10	20	1	1195	59.75	0	0.953234	0.878464	0.276176
3	10	10	20	1	1200	60	0	0.952239	0.878798	0.275208
3	10	10	20	1	1204	60.2	0	0.952239	0.878798	0.275208
3	10	10	20	1	1210	60.5	0	0.952239	0.878464	0.275602
3	10	10	20	1	1215	60.75	0	0.953234	0.879466	0.274108
3	10	10	20	1	1220	61	0	0.953234	0.879466	0.273692
3	10	10	20	1	1227	61.35	0	0.953234	0.8798	0.272521
3	10	10	20	1	1228	61.4	0	0.952239	0.879132	0.275076
3	10	10	20	1	1235	61.75	0	0.953234	0.879466	0.273692
3	10	10	20	1	1240	62	0	0.953234	0.879466	0.273692
3	10	10	20	1	1242	62.1	0	0.953234	0.880467	0.271689
3	10	10	20	1	1250	62.5	0	0.953234	0.881469	0.270786
3	10	10	20	1	1253	62.65	0	0.953234	0.882471	0.269962
3	10	10	20	1	1259	62.95	0	0.953234	0.882471	0.269319
3	10	10	20	1	1268	63.4	0	0.953234	0.882471	0.269319
3	10	10	20	1	1270	63.5	0	0.953234	0.881469	0.270786
3	10	10	20	1	1275	63.75	0	0.953234	0.882471	0.269143
3	10	10	20	1	1280	64	0	0.953234	0.882805	0.268497
3	10	10	20	1	1282	64.1	0	0.953234	0.882805	0.268497
3	10	10	20	1	1291	64.55	0	0.954229	0.882805	0.268497
3	10	10	20	1	1292	64.6	0	0.953234	0.882805	0.268497
3	10	10	20	1	1300	65	0	0.954229	0.882805	0.26753
3	10	10	20	1	1304	65.2	0	0.954229	0.882805	0.268497
3	10	10	20	1	1311	65.55	0	0.954229	0.882805	0.268497
3	10	10	20	1	1314	65.7	0	0.954229	0.882805	0.26753
3	10	10	20	1	1319	65.95	0	0.954229	0.882805	0.26753
3	10	10	20	1	1324	66.2	0	0.954229	0.883472	0.267076
3	10	10	20	1	1330	66.5	0	0.956219	0.883472	0.266309
3	10	10	20	1	1335	66.75	0	0.956219	0.883806	0.266309
3	10	10	20	1	1339	66.95	0	0.956219	0.883806	0.266309
3	10	10	20	1	1345	67.25	0	0.956219	0.883806	0.266309
3	10	10	20	1	1350	67.5	0	0.956219	0.883806	0.266055
3	10	10	20	1	1354	67.7	0	0.956219	0.883806	0.266006
3	10	10	20	1	1359	67.95	0	0.956219	0.883806	0.265399
3	10	10	20	1	1364	68.2	0	0.956219	0.884474	0.264931
3	10	10	20	1	1370	68.5	0	0.956219	0.88414	0.265088
3	10	10	20	1	1374	68.7	0	0.956219	0.884474	0.264931
3	10	10	20	1	1382	69.1	0	0.956219	0.884474	0.264931
3	10	10	20	1	1386	69.3	0	0.956219	0.884474	0.264931
3	10	10	20	1	1389	69.45	0	0.956219	0.88414	0.265088
3	10	10	20	1	1395	69.75	0	0.956219	0.88414	0.265088
3	10	10	20	1	1401	70.05	0	0.956219	0.885476	0.263602
3	10	10	20	1	1405	70.25	0	0.956219	0.885476	0.263602
3	10	10	20	1	1410	70.5	0	0.956219	0.885476	0.263602
3	10	10	20	1	1415	70.75	0	0.956219	0.88581	0.261668
3	10	10	20	1	1420	71	0	0.956219	0.886144	0.261668
3	10	10	20	1	1426	71.3	0	0.956219	0.886144	0.261668
3	10	10	20	1	1428	71.4	0	0.956219	0.88581	0.262308
3	10	10	20	1	1435	71.75	0	0.956219	0.885476	0.263761
3	10	10	20	1	1441	72.05	0	0.956219	0.886477	0.260936
3	10	10	20	1	1444	72.2	0	0.956219	0.886477	0.260769
3	10	10	20	1	1450	72.5	0	0.957214	0.887145	0.259861
3	10	10	20	1	1456	72.8	0	0.957214	0.887479	0.259861
3	10	10	20	1	1461	73.05	0	0.957214	0.887479	0.259861
3	10	10	20	1	1464	73.2	0	0.958209	0.887813	0.25963
3	10	10	20	1	1470	73.5	0	0.958209	0.887479	0.259861
3	10	10	20	1	1475	73.75	0	0.957214	0.887813	0.258462
3	10	10	20	1	1479	73.95	0	0.958209	0.887813	0.258462
3	10	10	20	1	1484	74.2	0	0.958209	0.888815	0.257342
3	10	10	20	1	1490	74.5	0	0.958209	0.888815	0.256923
3	10	10	20	1	1495	74.75	0	0.958209	0.888815	0.257342
3	10	10	20	1	1502	75.1	0	0.957214	0.888815	0.257342
3	10	10	20	1	1505	75.25	0	0.958209	0.888815	0.257517
3	10	10	20	1	1511	75.55	0	0.958209	0.888815	0.257342
3	10	10	20	1	1513	75.65	0	0.958209	0.888481	0.257669
3	10	10	20	1	1520	76	0	0.958209	0.888815	0.257517
3	10	10	20	1	1525	76.25	0	0.958209	0.888815	0.257342
3	10	10	20	1	1531	76.55	0	0.958209	0.89182	0.252533
3	10	10	20	1	1534	76.7	0	0.958209	0.89182	0.252533
3	10	10	20	1	1541	77.05	0	0.959204	0.89182	0.252533
3	10	10	20	1	1547	77.35	0	0.959204	0.89182	0.251748
3	10	10	20	1	1550	77.5	0	0.959204	0.89182	0.251748
3	10	10	20	1	1555	77.75	0	0.959204	0.89182	0.252533
3	10	10	20	1	1560	78	0	0.959204	0.890484	0.254264
3	10	10	20	1	1566	78.3	0	0.960199	0.890484	0.254264
3	10	10	20	1	1568	78.4	0	0.960199	0.888815	0.256332
3	10	10	20	1	1574	78.7	0	0.960199	0.890484	0.254264
3	10	10	20	1	1580	79	0	0.960199	0.890818	0.253292
3	10	10	20	1	1584	79.2	0	0.960199	0.892487	0.250779
3	10	10	20	1	1590	79.5	0	0.960199	0.892821	0.250389
3	10	10	20	1	1594	79.7	0	0.960199	0.892487	0.250391
3	10	10	20	1	1600	80	0	0.960199	0.892487	0.250779
3	10	10	20	1	1605	80.25	0	0.960199	0.892487	0.250779
3	10	10	20	1	1608	80.4	0	0.960199	0.892487	0.250779
3	10	10	20	1	1614	80.7	0	0.960199	0.892487	0.250779
3	10	10	20	1	1619	80.95	0	0.961194	0.892821	0.250391
3	10	10	20	1	1626	81.3	0	0.961194	0.892821	0.250195
3	10	10	20	1	1629	81.45	0	0.961194	0.892821	0.250391
3	10	10	20	1	1635	81.75	0	0.961194	0.892821	0.250391
3	10	10	20	1	1638	81.9	0	0.961194	0.892821	0.250195
3	10	10	20	1	1646	82.3	0	0.961194	0.892821	0.25
3	10	10	20	1	1650	82.5	0	0.961194	0.892821	0.249806
3	10	10	20	1	1655	82.75	0	0.961194	0.892821	0.249806
3	10	10	20	1	1658	82.9	0	0.961194	0.892821	0.249806
3	10	10	20	1	1664	83.2	0	0.961194	0.892821	0.25
3	10	10	20	1	1671	83.55	0	0.962189	0.892821	0.249806
3	10	10	20	1	1675	83.75	0	0.962189	0.892821	0.25
3	10	10	20	1	1679	83.95	0	0.962189	0.892821	0.249806
3	10	10	20	1	1684	84.2	0	0.961194	0.892487	0.250195
3	10	10	20	1	1691	84.55	0	0.961194	0.893155	0.247678
3	10	10	20	1	1696	84.8	0	0.961194	0.894491	0.247261
3	10	10	20	1	1701	85.05	0	0.962189	0.894491	0.246298
3	10	10	20	1	1705	85.25	0	0.961194	0.892821	0.249611
3	10	10	20	1	1709	85.45	0	0.961194	0.892821	0.249611
3	10	10	20	1	1715	85.75	0	0.961194	0.894491	0.24649
3	10	10	20	1	1723	86.15	0	0.961194	0.893155	0.247678
3	10	10	20	1	1725	86.25	0	0.961194	0.892821	0.249611
3	10	10	20	1	1729	86.45	0	0.961194	0.892821	0.249611
3	10	10	20	1	1734	86.7	0	0.962189	0.892821	0.249611
3	10	10	20	1	1738	86.9	0	0.961194	0.893155	0.247678
3	10	10	20	1	1744	87.2	0	0.961194	0.891152	0.252322
3	10	10	20	1	1751	87.55	0	0.962189	0.891152	0.252322
3	10	10	20	1	1755	87.75	0	0.962189	0.89015	0.253467
3	10	10	20	1	1759	87.95	0	0.962189	0.89015	0.253467
3	10	10	20	1	1764	88.2	0	0.962189	0.89015	0.253467
3	10	10	20	1	1770	88.5	0	0.962189	0.892821	0.249807
3	10	10	20	1	1775	88.75	0	0.963184	0.893489	0.247649
3	10	10	20	1	1779	88.95	0	0.963184	0.894157	0.247095
3	10	10	20	1	1783	89.15	0	0.963184	0.894157	0.247095
3	10	10	20	1	1790	89.5	0	0.963184	0.894157	0.247095
3	10	10	20	1	1796	89.8	0	0.963184	0.894157	0.247077
3	10	10	20	1	1800	90	0	0.963184	0.894157	0.247095
3	10	10	20	1	1804	90.2	0	0.963184	0.893489	0.247649
3	10	10	20	1	1809	90.45	0	0.963184	0.893489	0.247876
3	10	10	20	1	1815	90.75	0	0.963184	0.894157	0.246885
3	10	10	20	1	1820	91	0	0.963184	0.897162	0.241948
3	10	10	20	1	1822	91.1	0	0.963184	0.897496	0.241542
3	10	10	20	1	1831	91.55	0	0.963184	0.897496	0.241542
3	10	10	20	1	1835	91.75	0	0.963184	0.897496	0.241542
3	10	10	20	1	1840	92	0	0.963184	0.897162	0.241948
3	10	10	20	1	1844	92.2	0	0.963184	0.897162	0.241948
3	10	10	20	1	1849	92.45	0	0.963184	0.896494	0.243711
3	10	10	20	1	1854	92.7	0	0.963184	0.895159	0.244186
3	10	10	20	1	1860	93	0	0.963184	0.895159	0.244358
3	10	10	20	1	1863	93.15	0	0.963184	0.894825	0.244358
3	10	10	20	1	1869	93.45	0	0.963184	0.895159	0.244186
3	10	10	20	1	1874	93.7	0	0.963184	0.894825	0.244358
3	10	10	20	1	1880	94	0	0.964179	0.896494	0.24356
3	10	10	20	1	1885	94.25	0	0.964179	0.897162	0.241948
3	10	10	20	1	1890	94.5	0	0.964179	0.897162	0.241948
3	10	10	20	1	1895	94.75	0	0.964179	0.897496	0.240407
3	10	10	20	1	1901	95.05	0	0.964179	0.897496	0.241542
3	10	10	20	1	1905	95.25	0	0.965174	0.895826	0.243711
3	10	10	20	1	1909	95.45	0	0.965174	0.895159	0.244358
3	10	10	20	1	1915	95.75	0	0.965174	0.895159	0.244358
3	10	10	20	1	1920	96	0	0.965174	0.895159	0.244358
3	10	10	20	1	1926	96.3	0	0.965174	0.895159	0.244375
3	10	10	20	1	1930	96.5	0	0.965174	0.895492	0.244375
3	10	10	20	1	1935	96.75	0	0.965174	0.89616	0.242023
3	10	10	20	1	1938	96.9	0	0.965174	0.89616	0.242023
3	10	10	20	1	1945	97.25	0	0.965174	0.89616	0.242023
3	10	10	20	1	1949	97.45	0	0.965174	0.89616	0.242779
3	10	10	20	1	1955	97.75	0	0.964179	0.89616	0.242779
3	10	10	20	1	1960	98	0	0.964179	0.89783	0.240377
3	10	10	20	1	1965	98.25	0	0.964179	0.89783	0.240377
3	10	10	20	1	1969	98.45	0	0.964179	0.897162	0.241002
3	10	10	20	1	1975	98.75	0	0.964179	0.897496	0.240407
3	10	10	20	1	1980	99	0	0.964179	0.897496	0.240596
3	10	10	20	1	1985	99.25	0	0.964179	0.897496	0.240596
3	10	10	20	1	1990	99.5	0	0.964179	0.897162	0.240596
3	10	10	20	1	1994	99.7	0	0.965174	0.897162	0.241002
3	10	10	20	1	1999	99.95	0	0.965174	0.896494	0.242377
3	10	10	20	1	53	2.65	0.5	0.787065	0.755593	0.477345
3	10	10	20	1	54	2.7	0.5	0.787065	0.755593	0.477345
3	10	10	20	1	61	3.05	0.5	0.787065	0.755593	0.477345
3	10	10	20	1	67	3.35	0.5	0.787065	0.755593	0.477345
3	10	10	20	1	69	3.45	0.5	0.787065	0.755593	0.477345
3	10	10	20	1	74	3.7	0.5	0.787065	0.755593	0.477345
3	10	10	20	1	80	4	0.5	0.787065	0.755593	0.477345
3	10	10	20	1	84	4.2	0.5	0.78806	0.755593	0.477345
3	10	10	20	1	89	4.45	0.5	0.78806	0.755593	0.477345
3	10	10	20	1	93	4.65	0.5	0.79602	0.760267	0.475949
3	10	10	20	1	101	5.05	0.5	0.79801	0.760267	0.475949
3	10	10	20	1	104	5.2	0.5	0.808955	0.759599	0.47358
3	10	10	20	1	109	5.45	0.5	0.81194	0.759599	0.472868
3	10	10	20	1	115	5.75	0.5	0.81592	0.759599	0.468125
3	10	10	20	1	120	6	0.5	0.823881	0.759599	0.465584
3	10	10	20	1	125	6.25	0.5	0.834826	0.760601	0.462647
3	10	10	20	1	130	6.5	0.5	0.835821	0.760601	0.462647
3	10	10	20	1	134	6.7	0.5	0.837811	0.762938	0.461847
3	10	10	20	1	140	7	0.5	0.840796	0.762938	0.459725
3	10	10	20	1	144	7.2	0.5	0.845771	0.762938	0.457325
3	10	10	20	1	153	7.65	0.5	0.846766	0.772287	0.447438
3	10	10	20	1	154	7.7	0.5	0.847761	0.772287	0.447438
3	10	10	20	1	159	7.95	0.5	0.855721	0.778297	0.434555
3	10	10	20	1	164	8.2	0.5	0.856716	0.778297	0.434464
3	10	10	20	1	170	8.5	0.5	0.859701	0.778297	0.434271
3	10	10	20	1	175	8.75	0.5	0.860697	0.778297	0.433719
3	10	10	20	1	179	8.95	0.5	0.862687	0.778297	0.434271
3	10	10	20	1	185	9.25	0.5	0.863682	0.778297	0.433719
3	10	10	20	1	190	9.5	0.5	0.869652	0.780634	0.429323
3	10	10	20	1	195	9.75	0.5	0.869652	0.780634	0.429323
3	10	10	20	1	199	9.95	0.5	0.870647	0.782638	0.424282
3	10	10	20	1	205	10.25	0.5	0.872637	0.782638	0.424282
3	10	10	20	1	210	10.5	0.5	0.872637	0.782972	0.422727
3	10	10	20	1	214	10.7	0.5	0.875622	0.780634	0.428756
3	10	10	20	1	219	10.95	0.5	0.876617	0.780634	0.428756
3	10	10	20	1	225	11.25	0.5	0.879602	0.78197	0.428571
3	10	10	20	1	230	11.5	0.5	0.881592	0.783973	0.42029
3	10	10	20	1	235	11.75	0.5	0.884577	0.782638	0.422727
3	10	10	20	1	241	12.05	0.5	0.884577	0.783973	0.42029
3	10	10	20	1	245	12.25	0.5	0.885572	0.797663	0.40652
3	10	10	20	1	250	12.5	0.5	0.886567	0.798998	0.403215
3	10	10	20	1	253	12.65	0.5	0.888557	0.798998	0.403215
3	10	10	20	1	259	12.95	0.5	0.889552	0.798998	0.403215
3	10	10	20	1	268	13.4	0.5	0.890547	0.815359	0.38033
3	10	10	20	1	275	13.75	0.5	0.891542	0.819699	0.378246
3	10	10	20	1	279	13.95	0.5	0.893532	0.820033	0.375522
3	10	10	20	1	285	14.25	0.5	0.895522	0.821703	0.374212
3	10	10	20	1	289	14.45	0.5	0.896517	0.822037	0.371947
3	10	10	20	1	295	14.75	0.5	0.896517	0.82571	0.367905
3	10	10	20	1	301	15.05	0.5	0.897512	0.827045	0.363636
3	10	10	20	1	304	15.2	0.5	0.897512	0.827045	0.363636
3	10	10	20	1	310	15.5	0.5	0.898507	0.826377	0.366831
3	10	10	20	1	314	15.7	0.5	0.899502	0.827713	0.362807
3	10	10	20	1	320	16	0.5	0.900498	0.836394	0.351506
3	10	10	20	1	325	16.25	0.5	0.902488	0.84374	0.341108
3	10	10	20	1	329	16.45	0.5	0.903483	0.84808	0.334313
3	10	10	20	1	331	16.55	0.5	0.904478	0.848414	0.333333
3	10	10	20	1	339	16.95	0.5	0.904478	0.850751	0.329133
3	10	10	20	1	344	17.2	0.5	0.906468	0.851753	0.328918
3	10	10	20	1	349	17.45	0.5	0.907463	0.851753	0.328918
3	10	10	20	1	356	17.8	0.5	0.908458	0.851753	0.328402
3	10	10	20	1	360	18	0.5	0.907463	0.854424	0.323331
3	10	10	20	1	366	18.3	0.5	0.908458	0.856093	0.321297
3	10	10	20	1	368	18.4	0.5	0.908458	0.857095	0.31994
3	10	10	20	1	374	18.7	0.5	0.908458	0.857095	0.31994
3	10	10	20	1	380	19	0.5	0.911443	0.857429	0.317507
3	10	10	20	1	385	19.25	0.5	0.911443	0.862771	0.310319
3	10	10	20	1	391	19.55	0.5	0.912438	0.863773	0.309633
3	10	10	20	1	395	19.75	0.5	0.913433	0.863773	0.309396
3	10	10	20	1	402	20.1	0.5	0.913433	0.864775	0.308439
3	10	10	20	1	404	20.2	0.5	0.914428	0.863773	0.30722
3	10	10	20	1	410	20.5	0.5	0.914428	0.862771	0.308439
3	10	10	20	1	414	20.7	0.5	0.915423	0.862771	0.308039
3	10	10	20	1	420	21	0.5	0.915423	0.863773	0.305936
3	10	10	20	1	424	21.2	0.5	0.916418	0.863105	0.307175
3	10	10	20	1	430	21.5	0.5	0.916418	0.863105	0.307116
3	10	10	20	1	435	21.75	0.5	0.918408	0.864775	0.303598
3	10	10	20	1	440	22	0.5	0.919403	0.864775	0.303598
3	10	10	20	1	445	22.25	0.5	0.920398	0.867446	0.301527
3	10	10	20	1	450	22.5	0.5	0.920398	0.864775	0.303598
3	10	10	20	1	454	22.7	0.5	0.921393	0.864107	0.305122
3	10	10	20	1	459	22.95	0.5	0.920398	0.864441	0.304869
3	10	10	20	1	465	23.25	0.5	0.920398	0.865776	0.303167
3	10	10	20	1	471	23.55	0.5	0.920398	0.865776	0.303167
3	10	10	20	1	474	23.7	0.5	0.922388	0.869115	0.29878
3	10	10	20	1	480	24	0.5	0.922388	0.874791	0.288565
3	10	10	20	1	486	24.3	0.5	0.922388	0.875125	0.287914
3	10	10	20	1	490	24.5	0.5	0.923383	0.879132	0.280374
3	10	10	20	1	495	24.75	0.5	0.923383	0.880467	0.280345
3	10	10	20	1	499	24.95	0.5	0.924378	0.880467	0.280345
3	10	10	20	1	506	25.3	0.5	0.925373	0.883472	0.272941
3	10	10	20	1	510	25.5	0.5	0.925373	0.883472	0.272941
3	10	10	20	1	513	25.65	0.5	0.925373	0.883806	0.272013
3	10	10	20	1	520	26	0.5	0.925373	0.88414	0.271731
3	10	10	20	1	524	26.2	0.5	0.925373	0.885142	0.270543
3	10	10	20	1	530	26.5	0.5	0.926368	0.885142	0.270543
3	10	10	20	1	534	26.7	0.5	0.926368	0.884474	0.270607
3	10	10	20	1	540	27	0.5	0.927363	0.886477	0.267188
3	10	10	20	1	545	27.25	0.5	0.928358	0.887145	0.265723
3	10	10	20	1	551	27.55	0.5	0.928358	0.887813	0.264984
3	10	10	20	1	555	27.75	0.5	0.928358	0.888147	0.263823
3	10	10	20	1	560	28	0.5	0.928358	0.888147	0.263823
3	10	10	20	1	565	28.25	0.5	0.928358	0.888481	0.263572
3	10	10	20	1	569	28.45	0.5	0.928358	0.889482	0.261867
3	10	10	20	1	574	28.7	0.5	0.927363	0.889482	0.261734
3	10	10	20	1	580	29	0.5	0.927363	0.889482	0.261867
3	10	10	20	1	585	29.25	0.5	0.928358	0.888147	0.263823
3	10	10	20	1	590	29.5	0.5	0.928358	0.889816	0.260664
3	10	10	20	1	594	29.7	0.5	0.928358	0.889816	0.26149
3	10	10	20	1	600	30	0.5	0.928358	0.889482	0.261867
3	10	10	20	1	605	30.25	0.5	0.929353	0.889149	0.261867
3	10	10	20	1	611	30.55	0.5	0.930348	0.889482	0.26149
3	10	10	20	1	614	30.7	0.5	0.930348	0.889816	0.259812
3	10	10	20	1	620	31	0.5	0.930348	0.890818	0.258964
3	10	10	20	1	625	31.25	0.5	0.930348	0.89182	0.257371
3	10	10	20	1	629	31.45	0.5	0.931343	0.89182	0.257143
3	10	10	20	1	634	31.7	0.5	0.931343	0.892154	0.256146
3	10	10	20	1	639	31.95	0.5	0.931343	0.89182	0.257143
3	10	10	20	1	646	32.3	0.5	0.932338	0.892154	0.256126
3	10	10	20	1	649	32.45	0.5	0.932338	0.893155	0.254372
3	10	10	20	1	655	32.75	0.5	0.933333	0.894157	0.253803
3	10	10	20	1	661	33.05	0.5	0.934328	0.894157	0.253803
3	10	10	20	1	665	33.25	0.5	0.934328	0.894157	0.253803
3	10	10	20	1	669	33.45	0.5	0.934328	0.895826	0.248408
3	10	10	20	1	675	33.75	0.5	0.935323	0.898164	0.245359
3	10	10	20	1	680	34	0.5	0.936318	0.898497	0.24359
3	10	10	20	1	687	34.35	0.5	0.936318	0.898497	0.244391
3	10	10	20	1	696	34.8	0.5	0.936318	0.898497	0.244391
3	10	10	20	1	699	34.95	0.5	0.936318	0.898164	0.245359
3	10	10	20	1	704	35.2	0.5	0.936318	0.898497	0.24359
3	10	10	20	1	710	35.5	0.5	0.938308	0.899499	0.242156
3	10	10	20	1	715	35.75	0.5	0.938308	0.899833	0.241352
3	10	10	20	1	720	36	0.5	0.938308	0.900501	0.240711
3	10	10	20	1	725	36.25	0.5	0.938308	0.900501	0.240415
3	10	10	20	1	730	36.5	0.5	0.939303	0.905843	0.229708
3	10	10	20	1	734	36.7	0.5	0.939303	0.905509	0.230392
3	10	10	20	1	742	37.1	0.5	0.939303	0.905509	0.230392
3	10	10	20	1	745	37.25	0.5	0.939303	0.905843	0.229708
3	10	10	20	1	750	37.5	0.5	0.940299	0.905843	0.229708
3	10	10	20	1	754	37.7	0.5	0.940299	0.906177	0.228641
3	10	10	20	1	760	38	0.5	0.940299	0.906511	0.228571
3	10	10	20	1	765	38.25	0.5	0.940299	0.90818	0.22578
3	10	10	20	1	770	38.5	0.5	0.941294	0.90818	0.22578
3	10	10	20	1	778	38.9	0.5	0.941294	0.90818	0.22449
3	10	10	20	1	780	39	0.5	0.941294	0.909182	0.224053
3	10	10	20	1	786	39.3	0.5	0.940299	0.909182	0.224053
3	10	10	20	1	790	39.5	0.5	0.941294	0.909182	0.223967
3	10	10	20	1	795	39.75	0.5	0.941294	0.909182	0.223967
3	10	10	20	1	803	40.15	0.5	0.941294	0.909182	0.223967
3	10	10	20	1	805	40.25	0.5	0.941294	0.909516	0.223967
3	10	10	20	1	812	40.6	0.5	0.941294	0.909516	0.223045
3	10	10	20	1	815	40.75	0.5	0.941294	0.90985	0.222314
3	10	10	20	1	819	40.95	0.5	0.941294	0.910518	0.220576
3	10	10	20	1	825	41.25	0.5	0.941294	0.910851	0.219753
3	10	10	20	1	830	41.5	0.5	0.942289	0.911853	0.219087
3	10	10	20	1	836	41.8	0.5	0.942289	0.911853	0.21862
3	10	10	20	1	839	41.95	0.5	0.942289	0.911853	0.217642
3	10	10	20	1	843	42.15	0.5	0.942289	0.911853	0.217642
3	10	10	20	1	850	42.5	0.5	0.942289	0.911853	0.217642
3	10	10	20	1	855	42.75	0.5	0.942289	0.912187	0.216461
3	10	10	20	1	860	43	0.5	0.942289	0.913523	0.214703
3	10	10	20	1	865	43.25	0.5	0.942289	0.915526	0.210175
3	10	10	20	1	869	43.45	0.5	0.942289	0.91586	0.209959
3	10	10	20	1	874	43.7	0.5	0.942289	0.916528	0.209205
3	10	10	20	1	878	43.9	0.5	0.943284	0.916528	0.209205
3	10	10	20	1	884	44.2	0.5	0.943284	0.916528	0.209205
3	10	10	20	1	888	44.4	0.5	0.943284	0.918197	0.206403
3	10	10	20	1	895	44.75	0.5	0.943284	0.916861	0.208718
3	10	10	20	1	901	45.05	0.5	0.943284	0.917529	0.206522
3	10	10	20	1	906	45.3	0.5	0.943284	0.918197	0.206229
3	10	10	20	1	910	45.5	0.5	0.943284	0.918531	0.204184
3	10	10	20	1	915	45.75	0.5	0.944279	0.918197	0.204849
3	10	10	20	1	919	45.95	0.5	0.944279	0.918197	0.204849
3	10	10	20	1	925	46.25	0.5	0.944279	0.919866	0.201681
3	10	10	20	1	930	46.5	0.5	0.944279	0.919866	0.201681
3	10	10	20	1	934	46.7	0.5	0.944279	0.919199	0.203191
3	10	10	20	1	940	47	0.5	0.944279	0.919199	0.203191
3	10	10	20	1	945	47.25	0.5	0.945274	0.919199	0.203191
3	10	10	20	1	950	47.5	0.5	0.945274	0.919866	0.201681
3	10	10	20	1	955	47.75	0.5	0.945274	0.919866	0.201681
3	10	10	20	1	960	48	0.5	0.945274	0.919866	0.20251
3	10	10	20	1	965	48.25	0.5	0.946269	0.919199	0.20339
3	10	10	20	1	968	48.4	0.5	0.946269	0.919199	0.20339
3	10	10	20	1	976	48.8	0.5	0.946269	0.918865	0.20339
3	10	10	20	1	980	49	0.5	0.946269	0.919199	0.20251
3	10	10	20	1	985	49.25	0.5	0.946269	0.919199	0.20251
3	10	10	20	1	990	49.5	0.5	0.947264	0.919866	0.20185
3	10	10	20	1	995	49.75	0.5	0.947264	0.919866	0.20084
3	10	10	20	1	999	49.95	0.5	0.947264	0.920868	0.199321
3	10	10	20	1	1007	50.35	0.5	0.946269	0.920868	0.199321
3	10	10	20	1	1010	50.5	0.5	0.947264	0.920868	0.199321
3	10	10	20	1	1016	50.8	0.5	0.947264	0.921202	0.198997
3	10	10	20	1	1020	51	0.5	0.947264	0.921536	0.197978
3	10	10	20	1	1026	51.3	0.5	0.947264	0.92187	0.196777
3	10	10	20	1	1029	51.45	0.5	0.947264	0.922538	0.196277
3	10	10	20	1	1035	51.75	0.5	0.948259	0.922871	0.194585
3	10	10	20	1	1040	52	0.5	0.948259	0.922538	0.196277
3	10	10	20	1	1045	52.25	0.5	0.948259	0.922871	0.194585
3	10	10	20	1	1049	52.45	0.5	0.948259	0.922538	0.195798
3	10	10	20	1	1054	52.7	0.5	0.948259	0.922871	0.194585
3	10	10	20	1	1061	53.05	0.5	0.948259	0.922871	0.195597
3	10	10	20	1	1066	53.3	0.5	0.949254	0.922871	0.195597
3	10	10	20	1	1070	53.5	0.5	0.949254	0.922871	0.194585
3	10	10	20	1	1074	53.7	0.5	0.948259	0.922538	0.195798
3	10	10	20	1	1080	54	0.5	0.949254	0.922204	0.195798
3	10	10	20	1	1084	54.2	0.5	0.950249	0.922871	0.195597
3	10	10	20	1	1093	54.65	0.5	0.950249	0.922871	0.194585
3	10	10	20	1	1095	54.75	0.5	0.951244	0.922871	0.194585
3	10	10	20	1	1100	55	0.5	0.951244	0.924207	0.191885
3	10	10	20	1	1106	55.3	0.5	0.950249	0.924875	0.190355
3	10	10	20	1	1110	55.5	0.5	0.950249	0.924875	0.190355
3	10	10	20	1	1115	55.75	0.5	0.949254	0.924875	0.191327
3	10	10	20	1	1127	56.35	0.5	0.949254	0.924875	0.190355
3	10	10	20	1	1129	56.45	0.5	0.949254	0.924875	0.190034
3	10	10	20	1	1136	56.8	0.5	0.951244	0.927546	0.185312
3	10	10	20	1	1139	56.95	0.5	0.951244	0.92788	0.184075
3	10	10	20	1	1145	57.25	0.5	0.951244	0.927546	0.185947
3	10	10	20	1	1150	57.5	0.5	0.951244	0.927546	0.185312
3	10	10	20	1	1157	57.85	0.5	0.951244	0.928214	0.18383
3	10	10	20	1	1160	58	0.5	0.951244	0.928214	0.18383
3	10	10	20	1	1164	58.2	0.5	0.952239	0.928214	0.18383
3	10	10	20	1	1170	58.5	0.5	0.952239	0.928214	0.183291
3	10	10	20	1	1174	58.7	0.5	0.952239	0.928214	0.183291
3	10	10	20	1	1180	59	0.5	0.952239	0.928214	0.183291
3	10	10	20	1	1185	59.25	0.5	0.953234	0.928214	0.182823
3	10	10	20	1	1189	59.45	0.5	0.953234	0.928214	0.182823
3	10	10	20	1	1195	59.75	0.5	0.953234	0.928214	0.182823
3	10	10	20	1	1200	60	0.5	0.952239	0.928214	0.182823
3	10	10	20	1	1204	60.2	0.5	0.952239	0.929215	0.181507
3	10	10	20	1	1210	60.5	0.5	0.952239	0.929215	0.181507
3	10	10	20	1	1215	60.75	0.5	0.953234	0.929549	0.180961
3	10	10	20	1	1220	61	0.5	0.953234	0.930217	0.178785
3	10	10	20	1	1227	61.35	0.5	0.953234	0.930551	0.178388
3	10	10	20	1	1228	61.4	0.5	0.952239	0.930217	0.178785
3	10	10	20	1	1235	61.75	0.5	0.953234	0.929883	0.179334
3	10	10	20	1	1240	62	0.5	0.953234	0.930217	0.179553
3	10	10	20	1	1242	62.1	0.5	0.953234	0.930551	0.178388
3	10	10	20	1	1250	62.5	0.5	0.953234	0.932554	0.173725
3	10	10	20	1	1253	62.65	0.5	0.953234	0.932888	0.173391
3	10	10	20	1	1259	62.95	0.5	0.953234	0.932888	0.173127
3	10	10	20	1	1268	63.4	0.5	0.953234	0.932888	0.173127
3	10	10	20	1	1270	63.5	0.5	0.953234	0.932888	0.173127
3	10	10	20	1	1275	63.75	0.5	0.953234	0.932888	0.173127
3	10	10	20	1	1280	64	0.5	0.953234	0.933556	0.172743
3	10	10	20	1	1282	64.1	0.5	0.953234	0.933556	0.171404
3	10	10	20	1	1291	64.55	0.5	0.954229	0.93389	0.170962
3	10	10	20	1	1292	64.6	0.5	0.953234	0.934224	0.170859
3	10	10	20	1	1300	65	0.5	0.954229	0.934224	0.170859
3	10	10	20	1	1304	65.2	0.5	0.954229	0.93389	0.170962
3	10	10	20	1	1311	65.55	0.5	0.954229	0.93389	0.170962
3	10	10	20	1	1314	65.7	0.5	0.954229	0.934224	0.170121
3	10	10	20	1	1319	65.95	0.5	0.954229	0.934558	0.169844
3	10	10	20	1	1324	66.2	0.5	0.954229	0.935225	0.168257
3	10	10	20	1	1330	66.5	0.5	0.956219	0.934558	0.169844
3	10	10	20	1	1335	66.75	0.5	0.956219	0.935225	0.168257
3	10	10	20	1	1339	66.95	0.5	0.956219	0.935225	0.167675
3	10	10	20	1	1345	67.25	0.5	0.956219	0.935225	0.167675
3	10	10	20	1	1350	67.5	0.5	0.956219	0.935893	0.166378
3	10	10	20	1	1354	67.7	0.5	0.956219	0.935893	0.166378
3	10	10	20	1	1359	67.95	0.5	0.956219	0.935893	0.166378
3	10	10	20	1	1364	68.2	0.5	0.956219	0.936227	0.165939
3	10	10	20	1	1370	68.5	0.5	0.956219	0.936227	0.165511
3	10	10	20	1	1374	68.7	0.5	0.956219	0.936561	0.165225
3	10	10	20	1	1382	69.1	0.5	0.956219	0.936227	0.165794
3	10	10	20	1	1386	69.3	0.5	0.956219	0.936227	0.165794
3	10	10	20	1	1389	69.45	0.5	0.956219	0.935893	0.165946
3	10	10	20	1	1395	69.75	0.5	0.956219	0.936227	0.165799
3	10	10	20	1	1401	70.05	0.5	0.956219	0.936561	0.165225
3	10	10	20	1	1405	70.25	0.5	0.956219	0.937229	0.163763
3	10	10	20	1	1410	70.5	0.5	0.956219	0.937229	0.163478
3	10	10	20	1	1415	70.75	0.5	0.956219	0.937229	0.163478
3	10	10	20	1	1420	71	0.5	0.956219	0.937229	0.163194
3	10	10	20	1	1426	71.3	0.5	0.956219	0.937229	0.16263
3	10	10	20	1	1428	71.4	0.5	0.956219	0.93823	0.161572
3	10	10	20	1	1435	71.75	0.5	0.956219	0.937229	0.162892
3	10	10	20	1	1441	72.05	0.5	0.956219	0.93823	0.16101
3	10	10	20	1	1444	72.2	0.5	0.956219	0.93823	0.16087
3	10	10	20	1	1450	72.5	0.5	0.957214	0.938898	0.160418
3	10	10	20	1	1456	72.8	0.5	0.957214	0.938898	0.160386
3	10	10	20	1	1461	73.05	0.5	0.957214	0.939232	0.159649
3	10	10	20	1	1464	73.2	0.5	0.958209	0.939232	0.15923
3	10	10	20	1	1470	73.5	0.5	0.958209	0.939232	0.15923
3	10	10	20	1	1475	73.75	0.5	0.957214	0.939232	0.15923
3	10	10	20	1	1479	73.95	0.5	0.958209	0.939232	0.15923
3	10	10	20	1	1484	74.2	0.5	0.958209	0.9399	0.157756
3	10	10	20	1	1490	74.5	0.5	0.958209	0.939566	0.158633
3	10	10	20	1	1495	74.75	0.5	0.958209	0.9399	0.157343
3	10	10	20	1	1502	75.1	0.5	0.957214	0.9399	0.157343
3	10	10	20	1	1505	75.25	0.5	0.958209	0.9399	0.158033
3	10	10	20	1	1511	75.55	0.5	0.958209	0.9399	0.158033
3	10	10	20	1	1513	75.65	0.5	0.958209	0.939566	0.158633
3	10	10	20	1	1520	76	0.5	0.958209	0.939566	0.158633
3	10	10	20	1	1525	76.25	0.5	0.958209	0.9399	0.158033
3	10	10	20	1	1531	76.55	0.5	0.958209	0.9399	0.157756
3	10	10	20	1	1534	76.7	0.5	0.958209	0.940234	0.156195
3	10	10	20	1	1541	77.05	0.5	0.959204	0.940902	0.155731
3	10	10	20	1	1547	77.35	0.5	0.959204	0.940902	0.155399
3	10	10	20	1	1550	77.5	0.5	0.959204	0.941235	0.155203
3	10	10	20	1	1555	77.75	0.5	0.959204	0.940902	0.155203
3	10	10	20	1	1560	78	0.5	0.959204	0.940902	0.155399
3	10	10	20	1	1566	78.3	0.5	0.960199	0.941235	0.15445
3	10	10	20	1	1568	78.4	0.5	0.960199	0.941235	0.154049
3	10	10	20	1	1574	78.7	0.5	0.960199	0.941235	0.153712
3	10	10	20	1	1580	79	0.5	0.960199	0.941903	0.153034
3	10	10	20	1	1584	79.2	0.5	0.960199	0.942571	0.151408
3	10	10	20	1	1590	79.5	0.5	0.960199	0.943239	0.149912
3	10	10	20	1	1594	79.7	0.5	0.960199	0.943239	0.149912
3	10	10	20	1	1600	80	0.5	0.960199	0.942905	0.150396
3	10	10	20	1	1605	80.25	0.5	0.960199	0.942571	0.151408
3	10	10	20	1	1608	80.4	0.5	0.960199	0.942571	0.151408
3	10	10	20	1	1614	80.7	0.5	0.960199	0.943239	0.149912
3	10	10	20	1	1619	80.95	0.5	0.961194	0.943239	0.149385
3	10	10	20	1	1626	81.3	0.5	0.961194	0.943239	0.149648
3	10	10	20	1	1629	81.45	0.5	0.961194	0.943239	0.149385
3	10	10	20	1	1635	81.75	0.5	0.961194	0.943907	0.148116
3	10	10	20	1	1638	81.9	0.5	0.961194	0.943907	0.148116
3	10	10	20	1	1646	82.3	0.5	0.961194	0.943907	0.148018
3	10	10	20	1	1650	82.5	0.5	0.961194	0.94424	0.147919
3	10	10	20	1	1655	82.75	0.5	0.961194	0.94424	0.147788
3	10	10	20	1	1658	82.9	0.5	0.961194	0.94424	0.147527
3	10	10	20	1	1664	83.2	0.5	0.961194	0.94424	0.147396
3	10	10	20	1	1671	83.55	0.5	0.962189	0.94424	0.146878
3	10	10	20	1	1675	83.75	0.5	0.962189	0.94424	0.146878
3	10	10	20	1	1679	83.95	0.5	0.962189	0.94424	0.146878
3	10	10	20	1	1684	84.2	0.5	0.961194	0.94424	0.147396
3	10	10	20	1	1691	84.55	0.5	0.961194	0.945576	0.144376
3	10	10	20	1	1696	84.8	0.5	0.961194	0.945576	0.144248
3	10	10	20	1	1701	85.05	0.5	0.962189	0.94591	0.144
3	10	10	20	1	1705	85.25	0.5	0.961194	0.945576	0.144248
3	10	10	20	1	1709	85.45	0.5	0.961194	0.94591	0.14349
3	10	10	20	1	1715	85.75	0.5	0.961194	0.94591	0.143363
3	10	10	20	1	1723	86.15	0.5	0.961194	0.94591	0.14349
3	10	10	20	1	1725	86.25	0.5	0.961194	0.94591	0.143866
3	10	10	20	1	1729	86.45	0.5	0.961194	0.94591	0.143866
3	10	10	20	1	1734	86.7	0.5	0.962189	0.94591	0.14349
3	10	10	20	1	1738	86.9	0.5	0.961194	0.94591	0.14349
3	10	10	20	1	1744	87.2	0.5	0.961194	0.94591	0.143622
3	10	10	20	1	1751	87.55	0.5	0.962189	0.94591	0.143622
3	10	10	20	1	1755	87.75	0.5	0.962189	0.945576	0.143866
3	10	10	20	1	1759	87.95	0.5	0.962189	0.945576	0.14412
3	10	10	20	1	1764	88.2	0.5	0.962189	0.945242	0.144621
3	10	10	20	1	1770	88.5	0.5	0.962189	0.94591	0.143622
3	10	10	20	1	1775	88.75	0.5	0.963184	0.94591	0.143622
3	10	10	20	1	1779	88.95	0.5	0.963184	0.94591	0.143622
3	10	10	20	1	1783	89.15	0.5	0.963184	0.946244	0.143622
3	10	10	20	1	1790	89.5	0.5	0.963184	0.945576	0.14412
3	10	10	20	1	1796	89.8	0.5	0.963184	0.946244	0.143622
3	10	10	20	1	1800	90	0.5	0.963184	0.945576	0.143993
3	10	10	20	1	1804	90.2	0.5	0.963184	0.946244	0.143622
3	10	10	20	1	1809	90.45	0.5	0.963184	0.946578	0.142985
3	10	10	20	1	1815	90.75	0.5	0.963184	0.947245	0.140569
3	10	10	20	1	1820	91	0.5	0.963184	0.947913	0.138421
3	10	10	20	1	1822	91.1	0.5	0.963184	0.947913	0.138421
3	10	10	20	1	1831	91.55	0.5	0.963184	0.947913	0.138421
3	10	10	20	1	1835	91.75	0.5	0.963184	0.948247	0.138023
3	10	10	20	1	1840	92	0.5	0.963184	0.947913	0.138023
3	10	10	20	1	1844	92.2	0.5	0.963184	0.947913	0.138023
3	10	10	20	1	1849	92.45	0.5	0.963184	0.947913	0.138544
3	10	10	20	1	1854	92.7	0.5	0.963184	0.947913	0.139161
3	10	10	20	1	1860	93	0.5	0.963184	0.947245	0.140695
3	10	10	20	1	1863	93.15	0.5	0.963184	0.947579	0.139929
3	10	10	20	1	1869	93.45	0.5	0.963184	0.947579	0.139929
3	10	10	20	1	1874	93.7	0.5	0.963184	0.947913	0.138023
3	10	10	20	1	1880	94	0.5	0.964179	0.947913	0.138544
3	10	10	20	1	1885	94.25	0.5	0.964179	0.947913	0.138023
3	10	10	20	1	1890	94.5	0.5	0.964179	0.947913	0.138023
3	10	10	20	1	1895	94.75	0.5	0.964179	0.948247	0.137931
3	10	10	20	1	1901	95.05	0.5	0.964179	0.947913	0.138023
3	10	10	20	1	1905	95.25	0.5	0.965174	0.947913	0.138544
3	10	10	20	1	1909	95.45	0.5	0.965174	0.947913	0.138667
3	10	10	20	1	1915	95.75	0.5	0.965174	0.947913	0.138023
3	10	10	20	1	1920	96	0.5	0.965174	0.948247	0.137778
3	10	10	20	1	1926	96.3	0.5	0.965174	0.948581	0.137097
3	10	10	20	1	1930	96.5	0.5	0.965174	0.948581	0.137133
3	10	10	20	1	1935	96.75	0.5	0.965174	0.948581	0.137011
3	10	10	20	1	1938	96.9	0.5	0.965174	0.948581	0.137097
3	10	10	20	1	1945	97.25	0.5	0.965174	0.949249	0.135593
3	10	10	20	1	1949	97.45	0.5	0.965174	0.948915	0.137011
3	10	10	20	1	1955	97.75	0.5	0.964179	0.948581	0.137097
3	10	10	20	1	1960	98	0.5	0.964179	0.948581	0.137255
3	10	10	20	1	1965	98.25	0.5	0.964179	0.948581	0.137377
3	10	10	20	1	1969	98.45	0.5	0.964179	0.948581	0.137255
3	10	10	20	1	1975	98.75	0.5	0.964179	0.948581	0.137778
3	10	10	20	1	1980	99	0.5	0.964179	0.948247	0.137869
3	10	10	20	1	1985	99.25	0.5	0.964179	0.948247	0.137869
3	10	10	20	1	1990	99.5	0.5	0.964179	0.948581	0.137377
3	10	10	20	1	1994	99.7	0.5	0.965174	0.948581	0.137377
3	10	10	20	1	1999	99.95	0.5	0.965174	0.948581	0.136485
3	10	10	20	1	53	2.65	1	0.787065	0.792988	0.442182
3	10	10	20	1	54	2.7	1	0.787065	0.792988	0.442182
3	10	10	20	1	61	3.05	1	0.787065	0.792988	0.442182
3	10	10	20	1	67	3.35	1	0.787065	0.792988	0.442182
3	10	10	20	1	69	3.45	1	0.787065	0.792988	0.442182
3	10	10	20	1	74	3.7	1	0.787065	0.792988	0.442182
3	10	10	20	1	80	4	1	0.787065	0.792988	0.442182
3	10	10	20	1	84	4.2	1	0.78806	0.792988	0.442182
3	10	10	20	1	89	4.45	1	0.78806	0.792988	0.442182
3	10	10	20	1	93	4.65	1	0.79602	0.795326	0.432336
3	10	10	20	1	101	5.05	1	0.79801	0.795326	0.432336
3	10	10	20	1	104	5.2	1	0.808955	0.795326	0.431645
3	10	10	20	1	109	5.45	1	0.81194	0.796995	0.428971
3	10	10	20	1	115	5.75	1	0.81592	0.803673	0.41271
3	10	10	20	1	120	6	1	0.823881	0.809015	0.407895
3	10	10	20	1	125	6.25	1	0.834826	0.811352	0.406633
3	10	10	20	1	130	6.5	1	0.835821	0.811352	0.406633
3	10	10	20	1	134	6.7	1	0.837811	0.811686	0.406227
3	10	10	20	1	140	7	1	0.840796	0.812688	0.403509
3	10	10	20	1	144	7.2	1	0.845771	0.814023	0.398426
3	10	10	20	1	153	7.65	1	0.846766	0.816361	0.391459
3	10	10	20	1	154	7.7	1	0.847761	0.816361	0.391459
3	10	10	20	1	159	7.95	1	0.855721	0.832387	0.368305
3	10	10	20	1	164	8.2	1	0.856716	0.836394	0.364688
3	10	10	20	1	170	8.5	1	0.859701	0.836394	0.360182
3	10	10	20	1	175	8.75	1	0.860697	0.836394	0.358187
3	10	10	20	1	179	8.95	1	0.862687	0.836394	0.358187
3	10	10	20	1	185	9.25	1	0.863682	0.838397	0.357459
3	10	10	20	1	190	9.5	1	0.868657	0.841068	0.350365
3	10	10	20	1	195	9.75	1	0.869652	0.841068	0.350365
3	10	10	20	1	199	9.95	1	0.870647	0.844073	0.348416
3	10	10	20	1	205	10.25	1	0.872637	0.845743	0.348214
3	10	10	20	1	210	10.5	1	0.872637	0.847078	0.343204
3	10	10	20	1	214	10.7	1	0.875622	0.84374	0.348416
3	10	10	20	1	219	10.95	1	0.876617	0.84374	0.348416
3	10	10	20	1	225	11.25	1	0.879602	0.847078	0.341791
3	10	10	20	1	230	11.5	1	0.881592	0.853756	0.33308
3	10	10	20	1	235	11.75	1	0.884577	0.850751	0.334581
3	10	10	20	1	241	12.05	1	0.884577	0.853756	0.33308
3	10	10	20	1	245	12.25	1	0.885572	0.858431	0.322188
3	10	10	20	1	250	12.5	1	0.886567	0.863773	0.316279
3	10	10	20	1	253	12.65	1	0.888557	0.863773	0.316279
3	10	10	20	1	259	12.95	1	0.889552	0.863773	0.316279
3	10	10	20	1	268	13.4	1	0.890547	0.866778	0.308411
3	10	10	20	1	275	13.75	1	0.891542	0.86778	0.306923
3	10	10	20	1	279	13.95	1	0.893532	0.874791	0.294821
3	10	10	20	1	285	14.25	1	0.895522	0.875793	0.292549
3	10	10	20	1	289	14.45	1	0.896517	0.876461	0.292453
3	10	10	20	1	295	14.75	1	0.896517	0.879466	0.288569
3	10	10	20	1	301	15.05	1	0.897512	0.8798	0.285036
3	10	10	20	1	304	15.2	1	0.897512	0.8798	0.285036
3	10	10	20	1	310	15.5	1	0.898507	0.8798	0.285374
3	10	10	20	1	314	15.7	1	0.899502	0.882471	0.280702
3	10	10	20	1	320	16	1	0.900498	0.891486	0.263585
3	10	10	20	1	325	16.25	1	0.902488	0.894825	0.258621
3	10	10	20	1	329	16.45	1	0.903483	0.894825	0.257563
3	10	10	20	1	331	16.55	1	0.904478	0.895492	0.257237
3	10	10	20	1	339	16.95	1	0.904478	0.895826	0.256579
3	10	10	20	1	344	17.2	1	0.906468	0.89783	0.252066
3	10	10	20	1	349	17.45	1	0.907463	0.898164	0.249796
3	10	10	20	1	356	17.8	1	0.908458	0.898164	0.249592
3	10	10	20	1	360	18	1	0.907463	0.899165	0.248969
[truncated: 36,455 more rows]
