# Supplementary material for: Leveraging neighborhood representations of single-cell data to achieve sensitive DE testing with miloDE
Source: Genome Biol. 2024 Jul 18;25:189. doi: 10.1186/s13059-024-03334-3 (PMC11256449; doi:10.1186/s13059-024-03334-3)
Supplement: Supplementary file 4 — Additional file 4: Table S2. List of enriched gene ontologies for each module detected in Tal1- analysis. [file 13059_2024_3334_MOESM4_ESM.xlsx]

## Sheet: Module 1
Term	P.value	Adjusted.P.value	Odds.Ratio	Combined.Score	Genes	n_tested_genes	n_detected_genes_in_go	n_total_genes_in_go
regulation of cell migration	2.42722e-10	5.7525e-07	4.27186	94.5752	ACVRL1;GRN;FLT1;PLXND1;ADARB1;LDB2;NKD1;MYLK;CXCL16;ADGRG3;CDH5;SDCBP;TMSB4X;DPYSL3;KDR;TMSB10;SRGAP1;SEMA6B;TGFB1;LIMCH1;SEMA6D;SEMA4C;SOD2;RHOB;DUSP22;BST2;MMP14;ADAM15;SNAI1;PECAM1;AMOTL1	401	31	408
regulation of angiogenesis	1.56196e-07	0.000185093	4.93193	77.294	GRN;SPARC;FLT1;PLXND1;NPR1;SERPINF1;TIE1;ECSCR;ISL1;RHOB;CDH5;SPRED1;RRAS;NINJ1;KDR;PGK1;HMOX1;EMILIN1	401	18	203
positive regulation of angiogenesis	3.77018e-06	0.00243339	5.78258	72.2151	CDH5;GRN;FLT1;RRAS;TIE1;NINJ1;KDR;HMOX1;ITGA5;ISL1;DLL1;RHOB	401	12	116
neutrophil degranulation	5.18747e-06	0.00243339	2.91718	35.4999	CDA;GRN;C5AR1;PRCP;SLC2A3;ADGRG3;SDCBP;ADGRE5;FTH1;TOM1;OSTF1;B2M;PGM1;CD55;HGSNAT;ANXA2;FUCA1;IDH1;NME2;GGH;CKAP4;BST2;PTPRB;PECAM1;PTPN6;ALDOA	401	26	481
neutrophil activation involved in immune response	6.01323e-06	0.00243339	2.89115	34.7562	CDA;GRN;C5AR1;PRCP;SLC2A3;ADGRG3;SDCBP;ADGRE5;FTH1;TOM1;OSTF1;B2M;PGM1;CD55;HGSNAT;ANXA2;FUCA1;IDH1;NME2;GGH;CKAP4;BST2;PTPRB;PECAM1;PTPN6;ALDOA	401	26	485
neutrophil mediated immunity	6.70949e-06	0.00243339	2.87193	34.2104	CDA;GRN;C5AR1;PRCP;SLC2A3;ADGRG3;SDCBP;ADGRE5;FTH1;TOM1;OSTF1;B2M;PGM1;CD55;HGSNAT;ANXA2;FUCA1;IDH1;NME2;GGH;CKAP4;BST2;PTPRB;PECAM1;PTPN6;ALDOA	401	26	488
negative regulation of signal transduction	8.14913e-06	0.00243339	3.65221	42.7951	PTPN18;EGFL7;DLL1;NKD1;APLN;SIGIRR;DLL4;TSPAN15;MMP14;RGS2;DDIT4;MMRN2;GRB10;BCL2;EMILIN1;SOST;MDFI;LGMN	401	18	267
platelet degranulation	8.21396e-06	0.00243339	5.31956	62.2903	SPARC;TMX3;TGFB1;VWF;CD109;TMSB4X;ITGA2B;ANXA5;PECAM1;TIMP3;ALDOA;SYTL4	401	12	125
negative regulation of cellular process	1.18403e-05	0.00311795	2.65958	30.1702	ACVRL1;CDA;COL18A1;RARG;PLXND1;HPGD;NPR1;ADARB1;IFI35;DLL1;DLL4;ADGRG1;FTH1;ARHGDIB;EMILIN1;APBB2;TFAP2B;TGFB1;NMI;SOD2;CTTNBP2NL;RHOB;BST2;ADAM15;BCL2;PTPN6;PLPP1;SIPA1	401	28	566
blood vessel morphogenesis	1.49135e-05	0.00353451	8.29135	92.1438	EFNB2;EGFL7;FLT1;TGFB1;SOX18;ID1;KDR;ADM	401	8	56
regulation of cell population proliferation	3.19322e-05	0.00581598	2.31459	23.9604	ACVRL1;COL18A1;RARG;FLT1;ADARB1;IFI35;DLL1;GNAI2;EFNB2;DLL4;SDCBP;ESM1;ADGRG1;FTH1;S100A13;KDR;JUNB;BOK;STAT5B;WWTR1;TFAP2B;TGFB1;IL15;NMI;SOD2;DUSP22;ACER2;ID2;BCL6B;BCL2;PTPN6;PLPP1;LGMN	401	33	764
regulation of transforming growth factor beta receptor signaling pathway	3.26376e-05	0.00581598	5.5439	57.2688	FKBP1A;SDCBP;SPRED1;TGFB1;CD109;GIPC1;PRDM16;EMILIN1;NREP;SKIL	401	10	100
positive regulation of cell migration	3.31766e-05	0.00581598	3.39884	35.0545	SEMA6B;GRN;TGFB1;FLT1;SEMA6D;SEMA4C;SOD2;RAB11A;MYLK;CXCL16;CDH5;SDCBP;MMP14;KDR;SNAI1;PECAM1;PFN1	401	17	269
negative regulation of cell migration	3.4356e-05	0.00581598	4.54943	46.7624	BST2;ACVRL1;DUSP22;ADGRG1;ADAM15;LIMCH1;ARHGDIB;DPYSL3;HMOX1;ADARB1;SRGAP1;RHOB	401	12	144
positive regulation of vasculature development	3.87619e-05	0.00610845	5.42283	55.0855	CDH5;GRN;FLT1;RRAS;TIE1;NINJ1;KDR;HMOX1;ISL1;RHOB	401	10	102
positive regulation of cell motility	4.25342e-05	0.00610845	3.65832	36.8217	SEMA6B;GRN;TGFB1;FLT1;SEMA6D;SEMA4C;SOD2;MYLK;CXCL16;CDH5;SDCBP;MMP14;KDR;SNAI1;PECAM1	401	15	221
vasculogenesis	4.38159e-05	0.00610845	11.011	110.501	SPRED1;EGFL7;TGFB1;SOX18;KDR;ADM	401	6	33
response to cytokine	5.13391e-05	0.00675964	4.35029	42.968	SIGIRR;BST2;PTPN18;CASP3;DPYSL3;BCL2;TIMP3;PTPN6;LGALS9;LDLRAP1;MYD88;CXCL16	401	12	150
positive regulation of endothelial cell migration	5.63819e-05	0.00703289	5.8209	56.948	GRN;SPARC;TGFB1;RRAS;TMSB4X;KDR;PLPP3;RHOB;LGMN	401	9	86
blood vessel endothelial cell migration	7.89357e-05	0.00935388	13.7353	129.755	EFNB2;CDH5;SOX18;ID1;KDR	401	5	23
positive regulation of cell population proliferation	9.55234e-05	0.0107805	2.58335	23.9118	WWTR1;TFAP2B;GRN;FLT1;TGFB1;IL15;C5AR1;NME2;DLL1;GNAI2;ACER2;BST2;EFNB2;DLL4;SDCBP;ESM1;ID2;S100A13;BCL2;KDR;HMOX1;PTPN6;LGMN	401	23	474
extracellular matrix organization	0.000127363	0.0134181	3.02168	27.0999	COL18A1;SPARC;TGFB1;VWF;ITGA2B;ICAM2;CAPG;NID2;ADAMTS4;ADAMTS5;MMP14;ADAM15;CTSL;KDR;PECAM1;ITGA5;GPM6B	401	17	300
endothelial cell differentiation	0.00013588	0.0134181	19.737	175.733	ACVRL1;SOX18;TIE1;KDR	401	4	14
neuron fate commitment	0.00013588	0.0134181	19.737	175.733	DLL4;ID2;DLL1;ISL1	401	4	14
receptor-mediated endocytosis	0.000148825	0.0141086	4.15962	36.6576	SPARC;CTSL;MRC1;STAB2;AP2S1;CLTA;ADM;ARHGAP27;LDLRAP1;DLL1;CXCL16	401	11	143
hexose metabolic process	0.000155382	0.0141637	8.49071	74.4603	TFAP2B;FUCA1;AKR1A1;ALDOA;PGM1;HK1	401	6	41
lipoxygenase pathway	0.000182367	0.0160078	17.9418	154.47	PON3;HPGD;PON2;ALOX12	401	4	15
regulation of extracellular matrix assembly	0.000263705	0.0223207	36.9253	304.289	TGFB1;TIE1;EMILIN1	401	3	7
regulated exocytosis	0.00028907	0.0235321	3.56794	29.0746	SPARC;TMX3;TGFB1;VWF;CD109;TMSB4X;ITGA2B;ANXA5;PECAM1;TIMP3;ALDOA;SYTL4	401	12	180
negative regulation of Notch signaling pathway	0.000297875	0.0235321	9.88586	80.2617	DLL4;TSPAN15;EGFL7;MMP14;DLL1	401	5	30
aorta morphogenesis	0.000308028	0.0235492	15.18	122.735	ACVRL1;DLL4;TFAP2B;MYLK	401	4	17
aortic valve morphogenesis	0.00040731	0.0274413	9.15264	71.4449	DLL4;TGFB1;TIE1;SNAI1;EMILIN1	401	5	32
lymphatic endothelial cell differentiation	0.000415655	0.0274413	29.5387	229.978	ACVRL1;SOX18;TIE1	401	3	8
regulation of endothelial cell migration	0.000417589	0.0274413	4.9051	38.1666	ACVRL1;DLL4;GRN;SPARC;RRAS;KDR;PRCP;RHOB	401	8	89
transforming growth factor beta receptor signaling pathway	0.000417589	0.0274413	4.9051	38.1666	ACVRL1;DUSP22;FKBP1A;CDH5;TGFB1;HPGD;ID1;LRRC32	401	8	89
negative regulation of transforming growth factor beta receptor signaling pathway	0.000418429	0.0274413	5.69052	44.2666	FKBP1A;SPRED1;TGFB1;CD109;PRDM16;EMILIN1;SKIL	401	7	68
extracellular structure organization	0.000440898	0.0274413	3.20131	24.7356	COL18A1;SPARC;VWF;ITGA2B;ICAM2;NID2;ADAMTS4;ADAMTS5;MMP14;ADAM15;KDR;PECAM1;ITGA5	401	13	216
regulation of cell growth	0.000460669	0.0274413	3.18545	24.4733	ACVRL1;CDA;TGFB1;NPR1;CXCL16;BST2;SDCBP;MMP14;ADAM15;TAOK2;BCL2;APBB2;SIPA1	401	13	217
external encapsulating structure organization	0.000460669	0.0274413	3.18545	24.4733	COL18A1;SPARC;VWF;ITGA2B;ICAM2;NID2;ADAMTS4;ADAMTS5;MMP14;ADAM15;KDR;PECAM1;ITGA5	401	13	217
regulation of actin cytoskeleton organization	0.00048539	0.0274413	4.78641	36.523	BST2;ARHGDIB;TAOK2;ARHGAP18;ESAM;CORO1A;GPM6B;RHOB	401	8	91
sphingosine metabolic process	0.000485975	0.0274413	13.1547	100.362	ACER2;PLPP3;PLPP2;PLPP1	401	4	19
negative regulation of cell motility	0.000486301	0.0274413	4.26254	32.5175	BST2;ACVRL1;DUSP22;ADAM15;LIMCH1;DPYSL3;ADARB1;SRGAP1;RHOB	401	9	114
positive regulation of cellular component biogenesis	0.000522489	0.0287977	4.72919	35.738	CDH5;SDCBP;TGFB1;BIK;CDC42EP2;EMILIN1;PFN1;TIRAP	401	8	92
positive regulation of heart contraction	0.000597914	0.0322058	12.3319	91.5279	RGS2;KCNQ1;ADM;APLN	401	4	20
aortic valve development	0.000714042	0.0376062	7.97002	57.7394	DLL4;TGFB1;TIE1;SNAI1;EMILIN1	401	5	36
pyruvate metabolic process	0.000791461	0.0393986	6.06045	43.2815	PGK1;HOGA1;ALDOA;SLC16A3;PGM1;HK1	401	6	55
ceramide metabolic process	0.000791461	0.0393986	6.06045	43.2815	ACER2;CERS4;SPTSSA;PLPP3;PLPP2;PLPP1	401	6	55
apoptotic process	0.00082677	0.0393986	2.97873	21.143	BIK;RHOB;DAP;PLSCR3;ADAM15;CASP3;DDIT4;TAOK2;ELMO1;BCL2;MAL;MYD88;BOK	401	13	231
regulation of urine volume	0.000864442	0.0393986	21.0969	148.806	TFAP2B;NPR1;ADM	401	3	10
modulation by symbiont of host process	0.000864442	0.0393986	21.0969	148.806	MRC1;PGK1;B2M	401	3	10
negative regulation of leukocyte migration	0.000864442	0.0393986	21.0969	148.806	CD200R1;HMOX1;EMILIN1	401	3	10
positive regulation of toll-like receptor 4 signaling pathway	0.000864442	0.0393986	21.0969	148.806	NINJ1;IFI35;TIRAP	401	3	10
negative regulation of blood vessel morphogenesis	0.000961173	0.0429808	4.88654	33.9485	SPRED1;SPARC;NPR1;SERPINF1;ECSCR;PGK1;EMILIN1	401	7	78
endothelial cell migration	0.00103818	0.0444708	7.26567	49.9172	CDH5;PLXND1;SOX18;GIPC1;ID1	401	5	39
positive regulation of interleukin-17 production	0.0010421	0.0444708	10.3831	71.296	TGFB1;IL15;RFTN1;MYD88	401	4	23
membrane lipid biosynthetic process	0.00105079	0.0444708	5.70993	39.1599	ACER2;CERS4;SPTSSA;PLPP3;PLPP2;PLPP1	401	6	58
UDP-N-acetylglucosamine biosynthetic process	0.00117099	0.0486206	18.4589	124.596	GNPDA1;UAP1L1;RENBP	401	3	11
regulation of cell differentiation	0.00122896	0.0486206	3.40767	22.8368	TFAP2B;CEBPB;TGFB1;ZFHX2;CEBPD;ID2;BCL6B;NREP;ISL1;DLL1	401	10	156
regulation of vascular endothelial growth factor receptor signaling pathway	0.0012309	0.0486206	9.86348	66.0854	MMRN2;GRB10;EMILIN1;ITGA5	401	4	24
negative regulation of NIK/NF-kappaB signaling	0.0012309	0.0486206	9.86348	66.0854	ADGRG3;TMSB4X;IFI35;NMI	401	4	24
negative regulation of multicellular organismal process	0.00133649	0.0513455	2.9622	19.603	PROCR;ADAMTS5;GRN;RGS2;SPRED1;TGFB1;PPP1R11;IL15;ID1;ARHGDIB;ADM;SOST	401	12	214
organonitrogen compound biosynthetic process	0.00135287	0.0513455	3.36127	22.203	ACER2;GSTK1;CERS4;GSTA4;AKR1A1;SPTSSA;PLPP3;PLPP2;PLPP1;LPIN3	401	10	158
regulation of Notch signaling pathway	0.00138712	0.0513455	4.56389	30.0328	DLL4;ENHO;TSPAN15;EGFL7;MMP14;TSPAN5;DLL1	401	7	83
receptor catabolic process	0.00144239	0.0513455	9.39331	61.4459	TGFB1;AP2S1;CLTA;LGMN	401	4	25
ventricular cardiac muscle tissue development	0.00144239	0.0513455	9.39331	61.4459	FKBP1A;TGFB1;ID2;ISL1	401	4	25
regulation of cell motility	0.00146527	0.0513455	3.60589	23.531	ADGRG3;TGFB1;PLXND1;TMSB4X;ARHGAP18;AMOTL1;LDB2;TMSB10;RHOB	401	9	133
negative regulation of transmembrane receptor protein serine/threonine kinase signaling pathway	0.00149862	0.0513455	3.96926	25.8129	FKBP1A;SPRED1;TGFB1;CD109;PRDM16;EMILIN1;SOST;SKIL	401	8	108
amino sugar biosynthetic process	0.0015382	0.0513455	16.407	106.271	GNPDA1;UAP1L1;RENBP	401	3	12
pyrimidine nucleobase metabolic process	0.0015382	0.0513455	16.407	106.271	CDA;DPYSL3;CRMP1	401	3	12
carboxylic acid catabolic process	0.0015382	0.0513455	16.407	106.271	PON3;GNPDA1;RENBP	401	3	12
sphingoid metabolic process	0.0015382	0.0513455	16.407	106.271	PLPP3;PLPP2;PLPP1	401	3	12
endothelial cell development	0.00167794	0.0552323	8.96588	57.2937	COL18A1;SOX18;PDE4D;PECAM1	401	4	26
negative regulation of cell population proliferation	0.0017859	0.0576288	2.35259	14.8868	ACVRL1;COL18A1;TFAP2B;RARG;TGFB1;ADARB1;IFI35;NMI;SOD2;DLL1;DLL4;ADGRG1;FTH1;HMOX1;PTPN6;B2M;PLPP1	401	17	379
cardiac ventricle morphogenesis	0.00180445	0.0576288	6.33256	40.0059	DLL4;FKBP1A;TGFB1;CPE;ISL1	401	5	44
negative regulation of angiogenesis	0.0018237	0.0576288	4.3348	27.3391	SPRED1;SPARC;NPR1;SERPINF1;ECSCR;PGK1;EMILIN1	401	7	87
cellular response to interleukin-15	0.00197008	0.0583635	14.7656	91.9849	STAT5B;IL15;IL2RG	401	3	13
interleukin-15-mediated signaling pathway	0.00197008	0.0583635	14.7656	91.9849	STAT5B;IL15;IL2RG	401	3	13
macrophage activation involved in immune response	0.00197008	0.0583635	14.7656	91.9849	GRN;IFI35;NMI	401	3	13
UDP-N-acetylglucosamine metabolic process	0.00197008	0.0583635	14.7656	91.9849	GNPDA1;UAP1L1;RENBP	401	3	13
negative regulation of myoblast differentiation	0.00197008	0.0583635	14.7656	91.9849	TGFB1;ANKRD2;DLL1	401	3	13
supramolecular fiber organization	0.00205068	0.0589101	2.3898	14.7918	COL18A1;TPM4;SHROOM2;SNCAIP;CORO1A;RHOB;FKBP1A;TSPAN15;STMN1;CDC42EP2;ELMO1;TSPAN5;NEFL;EMILIN1;ALDOA;B2M	401	16	351
cellular component disassembly	0.0020631	0.0589101	4.94658	30.5874	ADAMTS4;ADAMTS5;MMP14;ADAM15;CTSL;CAPG	401	6	66
extracellular matrix disassembly	0.0020631	0.0589101	4.94658	30.5874	ADAMTS4;ADAMTS5;MMP14;ADAM15;CTSL;CAPG	401	6	66
cellular response to transforming growth factor beta stimulus	0.00211271	0.0596086	3.74343	23.0587	ACVRL1;DUSP22;FKBP1A;CDH5;TGFB1;HPGD;ID1;LRRC32	401	8	114
cellular amide metabolic process	0.00223191	0.0622308	3.70826	22.6385	ACOT7;CPD;PCCB;CPE;PLPP3;PLPP2;PLPP1;ACSF2	401	8	115
Ras protein signal transduction	0.0022993	0.0633643	3.36033	20.4145	ADGRG1;RRAS;PLK2;ARHGDIB;ELMO1;CDC42EP2;GRAP;LAT;RHOB	401	9	142
toll-like receptor signaling pathway	0.00236003	0.0642903	4.12754	24.9678	CTSL;RFTN1;LGALS9;NMI;TIRAP;MYD88;LGMN	401	7	91
positive regulation of I-kappaB kinase/NF-kappaB signaling	0.0024287	0.0654094	3.0878	18.5898	BST2;FKBP1A;PLK2;SHISA5;S100A13;HMOX1;LGALS9;LITAF;MYD88;TIRAP	401	10	171
heterochromatin organization	0.00247031	0.0657825	13.4226	80.5812	MECOM;PRDM16;SNAI1	401	3	14
glycolytic process	0.0025426	0.066955	7.88877	47.132	PGK1;ALDOA;PGM1;HK1	401	4	29
regulation of epithelial cell proliferation	0.00267003	0.0695382	4.03114	23.8872	ACVRL1;GRN;TGFB1;TIE1;C5AR1;NME2;B2M	401	7	93
hemopoiesis	0.0028363	0.0722799	3.9846	23.3707	FLT1;TGFB1;MECOM;RRAS;KDR;DLL1;TIRAP	401	7	94
positive regulation of epithelial cell migration	0.0028363	0.0722799	3.9846	23.3707	GRN;SPARC;RRAS;KDR;PFN1;RAB11A;RHOB	401	7	94
positive regulation of endothelial cell chemotaxis	0.0030423	0.0762626	12.3034	71.2999	TMSB4X;KDR;LGMN	401	3	15
regulation of inflammatory response	0.00305694	0.0762626	2.80663	16.2513	CDH5;CD200R1;GRN;IL15;TMSB4X;BCL6B;NINJ1;IFI35;NMI;ISL1;MYD88	401	11	206
negative regulation of supramolecular fiber organization	0.0032095	0.0792344	4.49551	25.8116	CDH5;MID1IP1;STMN1;EMILIN1;PFN1;CORO1A	401	6	72
regulation of transmembrane receptor protein serine/threonine kinase signaling pathway	0.00326402	0.0797022	7.30367	41.812	FKBP1A;TFAP2B;TGFB1;NREP	401	4	31
cellular response to organic substance	0.00338663	0.0797022	3.44888	19.6169	SIGIRR;ACVRL1;STAT5B;PTPN18;TGFB1;DPYSL3;PTPN6;LDLRAP1	401	8	123
regulation of actin filament-based process	0.0034391	0.0797022	4.42819	25.1191	BST2;TAOK2;ARHGAP18;CORO1A;GPM6B;RHOB	401	6	73
negative regulation of cell adhesion	0.0034391	0.0797022	4.42819	25.1191	ACVRL1;ACER2;TGFB1;PLXND1;ARHGDIB;SIPA1	401	6	73
blood circulation	0.00348201	0.0797022	5.36699	30.3779	ACVRL1;DLL4;NPR1;MYOF;HOXB2	401	5	51
fatty acid metabolic process	0.00355854	0.0797022	3.41897	19.2775	PON3;ACOT7;HPGD;PON2;MSMO1;ALOX12;ACSF2;LPIN3	401	8	124
actin filament organization	0.00362833	0.0797022	3.12373	17.5522	TPM4;DPYSL3;ELMO1;SHROOM2;CDC42EP2;CAPG;ALDOA;CORO1A;RHOB	401	9	152
negative regulation of protein phosphorylation	0.00362833	0.0797022	3.12373	17.5522	WWTR1;SPRED1;TGFB1;PDE4D;DDIT4;CALM3;EMILIN1;PTPN6;PLPP3	401	9	152
regulation of cell migration involved in sprouting angiogenesis	0.00367213	0.0797022	7.04246	39.487	DLL4;MMRN2;KDR;HMOX1	401	4	32
superoxide metabolic process	0.00367213	0.0797022	7.04246	39.487	NCF2;PRDX1;ALOX12;SOD2	401	4	32
negative regulation of cell-matrix adhesion	0.00367213	0.0797022	7.04246	39.487	ACVRL1;ACER2;DUSP22;ADAM15	401	4	32
sphingolipid biosynthetic process	0.00368069	0.0797022	4.36284	24.4522	ACER2;CERS4;SPTSSA;PLPP3;PLPP2;PLPP1	401	6	74
body fluid secretion	0.00368915	0.0797022	11.3564	63.6226	NPR1;CSN3;APLN	401	3	16
sprouting angiogenesis	0.00379025	0.0797022	5.25253	29.2845	ACVRL1;EFNB2;ESM1;KDR;DLL1	401	5	52
regulation of interleukin-1 alpha production	0.00385249	0.0797022	32.7419	182.013	S100A13;ISL1	401	2	5
vascular endothelial growth factor receptor-2 signaling pathway	0.00385249	0.0797022	32.7419	182.013	KDR;CLEC14A	401	2	5
positive regulation of cardiac muscle contraction	0.00385249	0.0797022	32.7419	182.013	RGS2;KCNQ1	401	2	5
positive regulation of CD4-positive alpha-beta T cell proliferation	0.00385249	0.0797022	32.7419	182.013	LGALS9;CD55	401	2	5
negative regulation of cell growth	0.00392259	0.0797022	3.36068	18.6215	BST2;ACVRL1;CDA;TGFB1;ADAM15;NPR1;APBB2;SIPA1	401	8	126
negative regulation of growth	0.00392259	0.0797022	3.36068	18.6215	BST2;ACVRL1;CDA;TGFB1;ADAM15;NPR1;APBB2;SIPA1	401	8	126
integrin-mediated signaling pathway	0.00393466	0.0797022	4.29939	23.8097	ADAM15;ITGA2B;NME2;ITGA5;PLPP3;LAT	401	6	75
apoptotic mitochondrial changes	0.0041135	0.0819243	6.79927	37.3517	BIK;BCL2;SOD2;BOK	401	4	33
regulation of interleukin-17 production	0.0041135	0.0819243	6.79927	37.3517	TGFB1;IL15;RFTN1;MYD88	401	4	33
cell surface receptor signaling pathway involved in heart development	0.00441368	0.0849639	10.5447	57.1843	DLL4;TGFB1;SNAI1	401	3	17
vasculature development	0.00441368	0.0849639	10.5447	57.1843	ACVRL1;CDH5;SOX18	401	3	17
negative regulation of peptidyl-threonine phosphorylation	0.00441368	0.0849639	10.5447	57.1843	SPRED1;DDIT4;CALM3	401	3	17
positive regulation of heart rate	0.00441368	0.0849639	10.5447	57.1843	PDE4D;KCNQ1;ADM	401	3	17
regulation of focal adhesion assembly	0.00446454	0.0849639	5.03762	27.2615	ACVRL1;DUSP22;LIMCH1;KDR;GPM6B	401	5	54
cholesterol metabolic process	0.00448122	0.0849639	4.17786	22.5933	IDI1;FDPS;INSIG1;FDX1;MSMO1;LDLRAP1	401	6	77
secondary alcohol biosynthetic process	0.00458935	0.0849747	6.57229	35.3853	IDI1;FDPS;INSIG1;MSMO1	401	4	34
ventricular cardiac muscle tissue morphogenesis	0.00458935	0.0849747	6.57229	35.3853	DLL4;FKBP1A;TGFB1;ISL1	401	4	34
negative regulation of blood vessel endothelial cell migration	0.00458935	0.0849747	6.57229	35.3853	ACVRL1;DLL4;TGFB1;MMRN2	401	4	34
regulation of response to external stimulus	0.00473639	0.0870174	3.24982	17.3946	EFNB2;GRN;TMSB4X;BCL6B;LRP8;MYD88;TIRAP;CD55	401	8	130
regulation of blood vessel endothelial cell migration	0.00483185	0.0880883	4.93662	26.3246	ACVRL1;TGFB1;TMSB4X;KDR;PRCP	401	5	55
cholesterol biosynthetic process	0.00510087	0.0908953	6.35996	33.57	IDI1;FDPS;INSIG1;MSMO1	401	4	35
semaphorin-plexin signaling pathway	0.00510087	0.0908953	6.35996	33.57	SEMA6B;PLXND1;SEMA6D;SEMA4C	401	4	35
peptidyl-tyrosine dephosphorylation	0.00510087	0.0908953	6.35996	33.57	DUSP22;PTPN18;PTPRB;PTPN6	401	4	35
release of cytochrome c from mitochondria	0.00521846	0.0909679	9.84121	51.721	BCL2;SOD2;BOK	401	3	18
hyaluronan catabolic process	0.00521846	0.0909679	9.84121	51.721	TGFB1;HEXA;STAB2	401	3	18
glycosaminoglycan catabolic process	0.0052201	0.0909679	4.83957	25.4331	HGSNAT;TGFB1;FUCA1;HEXA;STAB2	401	5	56
transmembrane receptor protein serine/threonine kinase signaling pathway	0.00542726	0.0928935	3.17134	16.5427	ACVRL1;DUSP22;FKBP1A;CDH5;TGFB1;HPGD;ID1;LRRC32	401	8	133
icosanoid metabolic process	0.00562992	0.0928935	4.74626	24.584	PON3;HPGD;PON2;ALOX12;PTGS1	401	5	57
regulation of cardiac muscle contraction	0.00564923	0.0928935	6.16089	31.8902	RGS2;PDE4D;KCNQ1;CALM3	401	4	36
lipoxin metabolic process	0.00570227	0.0928935	24.5551	126.874	HPGD;ALOX12	401	2	6
membrane raft assembly	0.00570227	0.0928935	24.5551	126.874	ANXA2;RFTN1	401	2	6
morphogenesis of an endothelium	0.00570227	0.0928935	24.5551	126.874	ACVRL1;RHOB	401	2	6
N-acetylneuraminate catabolic process	0.00570227	0.0928935	24.5551	126.874	GNPDA1;RENBP	401	2	6
positive regulation of lipoprotein particle clearance	0.00570227	0.0928935	24.5551	126.874	ANXA2;LDLRAP1	401	2	6
positive regulation of receptor binding	0.00570227	0.0928935	24.5551	126.874	ANXA2;B2M	401	2	6
regulation of I-kappaB kinase/NF-kappaB signaling	0.00572256	0.0928935	2.56706	13.2546	BST2;FKBP1A;PLK2;CARD19;S100A13;SHISA5;HMOX1;LGALS9;LITAF;MYD88;TIRAP	401	11	224
negative regulation of macromolecule metabolic process	0.00592722	0.0955613	2.69863	13.8391	ACVRL1;DLL4;SDCBP;TGFB1;ID2;KDR;EMILIN1;LGALS9;LGMN;APLN	401	10	194
regulation of epithelial cell differentiation	0.0061058	0.0964716	9.22566	47.0372	CEBPB;DLL1;APOLD1	401	3	19
diol metabolic process	0.0061058	0.0964716	9.22566	47.0372	PLPP3;PLPP2;PLPP1	401	3	19
nucleotide-sugar biosynthetic process	0.0061058	0.0964716	9.22566	47.0372	GNPDA1;UAP1L1;RENBP	401	3	19

## Sheet: Module 2
Term	P.value	Adjusted.P.value	Odds.Ratio	Combined.Score	Genes	n_tested_genes	n_detected_genes_in_go	n_total_genes_in_go
ventricular cardiac muscle tissue morphogenesis	4.85594e-08	0.000104208	19.446	327.479	DSP;TGFB2;TNNT2;TPM1;PKP2;NKX2-5;BMPR1A;MYH7	319	8	34
negative regulation of gene expression	2.62449e-07	0.000281608	4.29223	65.0411	NOTCH2;TRIM71;TGFB2;PRKAA2;IGFBP5;CITED2;DNMT3A;GATA5;SOX11;RPS26;CLDN3;SMO;NCL;HAND2;ENC1;IGF2BP1;IGF2BP3;RBBP7;BMPR1A;TNRC6B	319	20	322
heart development	3.99539e-07	0.000285804	5.9767	88.0544	POPDC2;TGFB2;CITED2;FN1;GATA5;BMP7;PCSK5;BMP5;COL3A1;HAND2;PKP2;NKX2-5;FBN1;MYH7	319	14	164
embryonic organ development	9.94494e-07	0.000533546	9.99525	138.145	TGFB2;PKDCC;RARRES2;PDGFA;NKX2-5;PCSK5;TEAD1;TEAD2;BMPR1A	319	9	66
negative regulation of striated muscle cell apoptotic process	4.22693e-06	0.00174071	62.4667	772.965	MDK;HAND2;NKX2-5;BMP7	319	4	8
pharyngeal system development	5.28857e-06	0.00174071	26.1001	317.115	TGFB2;NKX2-5;BMP7;BMP5;BMPR1A	319	5	17
cardiac ventricle morphogenesis	5.678e-06	0.00174071	11.9116	143.88	TGFB2;TNNT2;TPM1;PKP2;SOX11;BMPR1A;MYH7	319	7	44
embryonic digestive tract development	1.27394e-05	0.00303765	20.8769	235.299	TGFB2;PKDCC;RARRES2;SOX11;PCSK5	319	5	20
regulation of smooth muscle cell migration	1.27394e-05	0.00303765	20.8769	235.299	PDGFRB;IGFBP5;LRP1;PDGFA;BMPR1A	319	5	20
regulation of cardiac muscle cell apoptotic process	1.91851e-05	0.00411713	35.6898	387.64	MDK;HAND2;NKX2-5;BMPR1A	319	4	11
ribosomal large subunit biogenesis	3.28108e-05	0.00626783	8.80878	90.9485	RPL7A;RSL1D1;NPM1;NHP2;RRS1;RPF2;RPL7	319	7	57
digestive tract development	3.81787e-05	0.00626783	11.0771	112.689	TGFB2;PKDCC;SMO;RARRES2;GATA5;PCSK5	319	6	40
regulation of cardiac muscle cell action potential	4.08898e-05	0.00626783	15.6537	158.174	DSP;PKP2;RANGRF;ANK2;FGF13	319	5	25
ventricular cardiac muscle tissue development	4.08898e-05	0.00626783	15.6537	158.174	TNNT2;TPM1;PKP2;HOPX;MYH7	319	5	25
maturation of LSU-rRNA	4.99677e-05	0.00707314	14.9075	147.646	RPL7A;RSL1D1;NHP2;RPF2;RPL7	319	5	26
atrial septum development	5.60314e-05	0.00707314	24.979	244.535	NOTCH2;TGFB2;ANK2;NKX2-5	319	4	14
negative regulation of smooth muscle cell migration	5.60314e-05	0.00707314	24.979	244.535	IGFBP5;LRP1;TPM1;BMPR1A	319	4	14
regulation of cardiac muscle cell contraction	6.05274e-05	0.00711538	14.2292	138.199	DSP;PKP2;RANGRF;ANK2;FGF13	319	5	27
ribosome biogenesis	6.29973e-05	0.00711538	4.23474	40.9602	NOP56;FBL;RPL7A;NOP58;NPM1;RRS1;NOLC1;RPL37;RPF2;WDR43;RPL7;RRP9	319	12	192
ventricular septum morphogenesis	7.27287e-05	0.00780379	13.6098	129.685	TGFB2;CITED2;SOX11;NKX2-5;BMPR1A	319	5	28
negative regulation of cardiac muscle cell apoptotic process	7.75785e-05	0.00792779	62.2722	589.357	MDK;HAND2;NKX2-5	319	3	6
regulation of protein phosphorylation	0.000101715	0.00934291	3.53898	32.535	NPM1;HSP90AA1;PID1;RARRES2;FN1;PDGFA;BMP7;SLC9A3R1;IMPACT;CLDN3;CCND2;CCND1;PIN1;CDK2AP1	319	14	266
regulation of cell migration	0.000106557	0.00934291	2.95799	27.0562	PDGFRB;EPHA4;IGFBP5;CITED2;TPM1;PDGFA;SEMA3E;LAMB1;SEMA3F;PLET1;AMOT;AFDN;CLDN3;SMO;ABI3;MDK;GTSE1;ARPIN	319	18	408
negative regulation of cell migration	0.000107861	0.00934291	4.72081	43.1231	EPHA4;AFDN;COL3A1;CLDN3;IGFBP5;LRP1;CITED2;TPM1;ARPIN;BMPR1A	319	10	144
rRNA processing	0.000108841	0.00934291	4.30313	39.2687	NOP56;FBL;RPL7A;RSL1D1;NOP58;NHP2;NOLC1;RPL37;WDR43;RPL7;RRP9	319	11	173
positive regulation of smooth muscle cell migration	0.000128276	0.0104664	19.2117	172.163	PDGFRB;IGFBP5;MDK;DOCK7	319	4	17
regulation of metallopeptidase activity	0.000134158	0.0104664	46.7017	416.416	CLDN3;LRP1;TIMP2	319	3	7
regulation of translation	0.000140098	0.0104664	4.17322	37.0297	TRIM71;IMPACT;NPM1;IGFBP5;NCL;ENC1;IGF2BP1;NOLC1;RPS27L;IGF2BP3;PAIP1	319	11	178
cardiac muscle tissue morphogenesis	0.000141437	0.0104664	11.5912	102.74	TNNT2;TPM1;PKP2;NKX2-5;MYH7	319	5	32
neuron projection extension	0.000164533	0.0117696	11.1766	97.3753	NRP2;HSP90AA1;IMPACT;SEMA3F;LLPH	319	5	33
cardiac muscle tissue development	0.000191919	0.0128745	8.00789	68.535	NOTCH2;GATA5;NKX2-5;BMP7;BMP5;BMPR1A	319	6	53
circulatory system development	0.000191978	0.0128745	4.85459	41.5462	POPDC2;TGFB2;COL3A1;CITED2;HAND2;PKP2;FN1;PCSK5;FBN1	319	9	126
heart trabecula morphogenesis	0.00020371	0.0132473	16.6485	141.492	TGFB2;BMP7;BMP5;BMPR1A	319	4	19
muscle contraction	0.000229188	0.0141587	4.7325	39.6629	MYL7;DES;TNNT2;TPM1;PGAM2;TNNI1;CRYAB;MYL12B;MYH7	319	9	129
skeletal system development	0.000230919	0.0141587	4.27119	35.7646	TGFB2;VCAN;PKDCC;PLS3;SOX11;BMP7;PCSK5;BMP5;FBN1;FGFR1	319	10	158
positive regulation of cell differentiation	0.000273716	0.0159009	3.37025	27.6476	TGFB2;PKDCC;RARRES2;GATA5;TWIST1;SOX11;BMP7;IMPACT;MDK;NKX2-5;IL6ST;BMPR1A;FGFR1	319	13	258
positive regulation of cell adhesion	0.000288446	0.0159009	6.02634	49.1207	EPHA4;AFDN;TGFB2;CITED2;MDK;C1QBP;TPM1	319	7	80
negative regulation of macromolecule metabolic process	0.000296206	0.0159009	3.80523	30.9154	NOTCH2;TGFB2;CLDN3;PRKAA2;SMO;CITED2;HAND2;GATA5;SOX11;BMPR1A;TNRC6B	319	11	194
adult heart development	0.00031442	0.0159009	31.1313	251.067	HAND2;NKX2-5;MYH7	319	3	9
chordate embryonic development	0.000316538	0.0159009	7.23605	58.3086	TRIM71;NKX2-5;PCSK5;BMP7;BMP5;FGFR1	319	6	58
negative regulation of cellular process	0.000320392	0.0159009	2.47433	19.9084	ZBTB17;NPM1;TGFB2;PPP1R13B;PDCD5;P3H2;SOX11;BMP7;HOPX;BMP5;SLC9A3R1;PLSCR1;IMPACT;CLDN3;MDK;DACT2;TXNIP;SPEG;TGFBI;RBBP7;CRYAB	319	21	566
actin-myosin filament sliding	0.000326021	0.0159009	9.4808	76.117	DES;TNNT2;TPM1;TNNI1;MYH7	319	5	38
ventricular septum development	0.000326021	0.0159009	9.4808	76.117	TGFB2;CITED2;SOX11;NKX2-5;BMPR1A	319	5	38
muscle filament sliding	0.000326021	0.0159009	9.4808	76.117	DES;TNNT2;TPM1;TNNI1;MYH7	319	5	38
positive regulation of cell migration	0.000408321	0.019013	3.22361	25.1553	PDGFRB;TGFB2;FN1;PDGFA;SEMA3E;LAMB1;SEMA3F;PLET1;CLDN3;SMO;MDK;C1QBP;GTSE1	319	13	269
nucleocytoplasmic transport	0.000416408	0.019013	8.93813	69.573	NPM1;HNRNPA1;BACH2;HTATIP2;SNRPB	319	5	40
positive regulation of ossification	0.000416408	0.019013	8.93813	69.573	TGFB2;PKDCC;SOX11;BMP7;BMPR1A	319	5	40
morphogenesis of an epithelial sheet	0.000443873	0.0197	26.6826	205.989	SOX11;BMP7;BMP5	319	3	10
negative regulation of cellular amide metabolic process	0.000449815	0.0197	5.56694	42.9026	TRIM71;IGFBP5;NCL;ENC1;IGF2BP1;PIN1;IGF2BP3	319	7	86
positive regulation of cellular process	0.000474666	0.0201589	2.34359	17.9353	PDGFRB;EPHA4;NPM1;TGFB2;PRKAA2;LRP1;CITED2;PRMT1;TPM1;FN1;PDGFA;SOX11;CDC7;BMP5;PRDX3;CCND2;CCND1;MDK;C1QBP;NKX2-5;IL6ST;FGFR1	319	22	625
positive regulation of macromolecule metabolic process	0.000479897	0.0201589	2.77127	21.1779	PID1;CITED2;PDCD5;FN1;GATA5;TWIST1;ANK2;SOX11;BMP7;AFDN;PLSCR1;CLDN3;TRIM28;SMO;HAND2;TNRC6B	319	16	384
negative regulation of cell motility	0.000488472	0.0201589	4.75035	36.2177	EPHA4;AFDN;CLDN3;IGFBP5;CITED2;TPM1;PIN1;ARPIN	319	8	114
myofibril assembly	0.000585858	0.0235331	8.23123	61.2604	PDGFRB;CSRP2;TNNT2;TPM1;MYLK3	319	5	43
regulation of mRNA splicing via spliceosome	0.000592522	0.0235331	5.29757	39.3669	KHDRBS1;PCBP4;C1QBP;NCL;LARP7;HNRNPA1;PRDX6	319	7	90
atrial septum morphogenesis	0.000603132	0.0235331	23.3461	173.074	NOTCH2;TGFB2;NKX2-5	319	3	11
outflow tract septum morphogenesis	0.000616549	0.023627	11.8881	87.8696	NRP2;TGFB2;NKX2-5;BMPR1A	319	4	25
regulation of actin cytoskeleton organization	0.00063328	0.0238424	5.23424	38.5481	PDGFRB;NOTCH2;LRP1;MDK;ABI3;PDGFA;SEMA3E	319	7	91
positive regulation of cell population proliferation	0.000649728	0.02404	2.5212	18.503	PDGFRB;NPM1;TGFB2;PID1;PRMT1;FN1;PDGFA;SOX11;CDC7;LAMB1;BMP5;PRDX3;CCND2;MDK;NKX2-5;IL6ST;BMPR1A;FGFR1	319	18	474
positive regulation of gene expression	0.000787567	0.027958	2.4767	17.6999	NPM1;PID1;CITED2;PDCD5;FN1;GATA5;TWIST1;RPS27L;ANK2;SOX11;BMP7;AGPAT2;AFDN;PLSCR1;CLDN3;SMO;HAND2;TNRC6B	319	18	482
regulation of nucleobase-containing compound metabolic process	0.000794705	0.027958	20.7511	148.111	PCBP4;IGF2BP1;IGF2BP3	319	3	12
regulation of vascular associated smooth muscle cell migration	0.000794705	0.027958	20.7511	148.111	IGFBP5;DOCK7;TPM1	319	3	12
positive regulation of cell motility	0.000881929	0.0301917	3.31139	23.2904	PDGFRB;CLDN3;SMO;MDK;PDGFA;TWIST1;SEMA3E;LAMB1;SEMA3F;PLET1;GTSE1	319	11	221
epithelial to mesenchymal transition	0.000886335	0.0301917	7.44578	52.3321	TGFB2;TRIM28;FAM83D;BMP7;FGFR1	319	5	47
gland development	0.000942193	0.0315929	5.78501	40.3059	SLC9A3R1;CITED2;MDK;HAND2;ARID5B;NKX2-5	319	6	71
sarcomere organization	0.000961089	0.0317307	10.4005	72.2571	CSRP2;TNNT2;TPM1;MYLK3	319	4	28
pseudouridine synthesis	0.00102096	0.0327012	18.675	128.615	PUS10;NHP2;NOP10	319	3	13
cardiac right ventricle morphogenesis	0.00102096	0.0327012	18.675	128.615	TGFB2;NKX2-5;BMPR1A	319	3	13
ribosome assembly	0.00117754	0.0371619	6.94834	46.8618	NPM1;C1QBP;RRS1;RPS27L;RPF2	319	5	50
rRNA metabolic process	0.00119729	0.0372373	3.7055	24.9295	NOP56;FBL;RPL7A;NOP58;NOLC1;RPL37;WDR43;RPL7;RRP9	319	9	162
artery morphogenesis	0.00125456	0.0384613	9.59951	64.134	PDGFRB;TGFB2;LRP1;BMPR1A	319	4	30
mesenchymal cell differentiation	0.00128873	0.0389523	6.79694	45.2275	TGFB2;TRIM28;FAM83D;BMP7;FGFR1	319	5	51
actomyosin structure organization	0.00134593	0.0401161	5.37042	35.5021	CSRP2;TNNT2;TPM1;EPB41L3;MYH10;MYLK3	319	6	76
ncRNA processing	0.00150123	0.0441321	3.30233	21.47	NOP56;FBL;RPL7A;PUS10;NOP58;NOLC1;RPL37;WDR43;RPL7;RRP9	319	10	201
protein localization to plasma membrane	0.00154641	0.0445618	3.92946	25.4308	SLC9A3R1;AFDN;RAB34;EPB41L3;PKP2;ANK2;FGF13;RAPGEF6	319	8	136
regulation of phosphatidylinositol 3-kinase signaling	0.00155738	0.0445618	4.43778	28.6891	PDGFRB;SLC9A3R1;TGFB2;FN1;PDGFA;TWIST1;FGFR1	319	7	106
axon guidance	0.0016158	0.045625	3.26777	21.005	NOTCH2;EPHA4;DOK1;EFNB1;NRP2;SMO;SEMA3E;SEMA3F;GFRA2;EFNA4	319	10	203
striated muscle contraction	0.0016689	0.0465126	6.37983	40.8027	TNNT2;PGAM2;TPM1;TNNI1;MYH7	319	5	54
axonogenesis	0.00171001	0.0470472	3.03369	19.3284	NOTCH2;EPHA4;DOK1;EFNB1;NRP2;HSP90AA1;DOCK7;SEMA3E;SEMA3F;GFRA2;EFNA4	319	11	240
skin development	0.00175455	0.0476615	5.0791	32.2296	DSP;COL3A1;COL5A2;DACT2;TXNIP;PDGFA	319	6	80
sympathetic nervous system development	0.00192944	0.0517572	14.3632	89.7775	NRP2;SOX11;SEMA3F	319	3	16
peptidyl-tyrosine modification	0.0019643	0.0520418	6.12901	38.1998	PDGFRB;EPHA4;PKDCC;ABI3;FGFR1	319	5	56
cardiac muscle contraction	0.00201947	0.0522142	8.31788	51.6118	TNNT2;TPM1;TNNI1;MYH7	319	4	34
striated muscle tissue development	0.00201947	0.0522142	8.31788	51.6118	POPDC2;GATA5;BMP7;BMP5	319	4	34
regulation of pathway-restricted SMAD protein phosphorylation	0.00229618	0.0566885	5.89713	35.8339	TGFB2;PIN1;BMP7;BMP5;BMPR1A	319	5	58
aorta morphogenesis	0.0023154	0.0566885	13.3366	80.9286	PDGFRB;LRP1;BMPR1A	319	3	17
positive regulation of muscle hypertrophy	0.0023154	0.0566885	13.3366	80.9286	HAND2;IL6ST;PDE9A	319	3	17
regulation of cardioblast differentiation	0.00245668	0.0566885	41.3838	248.673	TGFB2;NKX2-5	319	2	5
regulation of glomerular mesangial cell proliferation	0.00245668	0.0566885	41.3838	248.673	PDGFA;BMP7	319	2	5
determination of left/right asymmetry in lateral mesoderm	0.00245668	0.0566885	41.3838	248.673	SMO;CITED2	319	2	5
negative regulation of insulin-like growth factor receptor signaling pathway	0.00245668	0.0566885	41.3838	248.673	IGFBP5;BMP5	319	2	5
negative regulation of metallopeptidase activity	0.00245668	0.0566885	41.3838	248.673	LRP1;TIMP2	319	2	5
positive regulation of cardioblast differentiation	0.00245668	0.0566885	41.3838	248.673	TGFB2;NKX2-5	319	2	5
positive regulation of peroxisome proliferator activated receptor signaling pathway	0.00245668	0.0566885	41.3838	248.673	PTGIS;CITED2	319	2	5
regulation of ossification	0.00250181	0.0571157	7.79722	46.7111	TGFB2;MDK;TWIST1;SOX11	319	4	36
positive regulation of phosphorylation	0.00257957	0.0582712	2.8688	17.0984	PDGFRB;EPHA4;HSP90AA1;CLDN3;CCND2;PRKAA2;CCND1;RARRES2;PIN1;CDK2AP1;FGFR1	319	11	253
regulation of catabolic process	0.00274591	0.0600509	12.4468	73.407	RARRES2;ODC1;FAM83D	319	3	18
intermediate filament organization	0.00274591	0.0600509	12.4468	73.407	DSP;DES;PKP2	319	3	18
positive regulation of cardiac muscle hypertrophy	0.00274591	0.0600509	12.4468	73.407	HAND2;IL6ST;PDE9A	319	3	18
regulation of actin cytoskeleton reorganization	0.00277029	0.0600509	7.56056	44.5226	NOTCH2;MDK;ABI3;SEMA3E	319	4	37
regulation of DNA-templated transcription initiation	0.00286796	0.0615465	5.58036	32.6683	THRA;CCND1;TRIM28;TWIST1;TNRC6B	319	5	61
negative regulation of translation	0.00318516	0.0664967	4.47216	25.7116	TRIM71;IGFBP5;NCL;ENC1;IGF2BP1;IGF2BP3	319	6	90
cardiac atrium morphogenesis	0.00322258	0.0664967	11.6683	66.9478	NOTCH2;TGFB2;NKX2-5	319	3	19
endocardial cushion morphogenesis	0.00322258	0.0664967	11.6683	66.9478	TGFB2;GATA5;BMPR1A	319	3	19
negative regulation of RNA splicing	0.00322258	0.0664967	11.6683	66.9478	RPS26;PCBP4;C1QBP	319	3	19
cell cycle G1/S phase transition	0.00330218	0.0671966	5.38738	30.779	TRIM71;KHDRBS1;CCND1;NASP;CDC7	319	5	63
extracellular matrix organization	0.00331913	0.0671966	2.63206	15.0239	COL3A1;TGFB2;VCAN;COL14A1;COL5A2;P3H2;FN1;TIMP2;PDGFA;LAMB1;TGFBI;FBN1	319	12	300
negative regulation of programmed cell death	0.00339453	0.0680419	2.41565	13.7344	NOTCH2;NPM1;TNFAIP8;PRKAA2;CITED2;ASNS;HSPD1;PRDX3;CCND2;CIAPIN1;NKX2-5;IL6ST;CRYAB;HTATIP2	319	14	381
positive regulation of transmembrane receptor protein serine/threonine kinase signaling pathway	0.00355291	0.0680419	4.36771	24.6338	TGFB2;CITED2;SOX11;BMP7;BMP5;BMPR1A	319	6	92
bundle of His cell-Purkinje myocyte adhesion involved in cell communication	0.00364623	0.0680419	31.0363	174.24	DSP;PKP2	319	2	6
snoRNA localization	0.00364623	0.0680419	31.0363	174.24	FBL;NOP58	319	2	6
snRNA modification	0.00364623	0.0680419	31.0363	174.24	NHP2;NOP10	319	2	6
ventricular compact myocardium morphogenesis	0.00364623	0.0680419	31.0363	174.24	DSP;BMPR1A	319	2	6
mRNA 5'-splice site recognition	0.00364623	0.0680419	31.0363	174.24	SRSF1;PSIP1	319	2	6
negative regulation of lamellipodium organization	0.00364623	0.0680419	31.0363	174.24	ABI3;ARPIN	319	2	6
protein localization to nucleolus	0.00364623	0.0680419	31.0363	174.24	RRS1;RPF2	319	2	6
regulation of heart contraction	0.00374818	0.0687773	4.31729	24.1185	TGFB2;DES;TNNT2;TPM1;ANK2;NKX2-5	319	6	93
regulation of RNA metabolic process	0.00378179	0.0687773	5.20727	29.0439	RBM38;AHNAK;PCBP4;IGF2BP1;IGF2BP3	319	5	65
mitotic G1 DNA damage checkpoint signaling	0.00378179	0.0687773	5.20727	29.0439	CCND1;PRMT1;PCBP4;RPS27L;GTSE1	319	5	65
hemopoiesis	0.0039513	0.0706624	4.26801	23.6179	NOTCH2;PRDX3;LYL1;TGFB2;PRRC2C;NKX2-5	319	6	94
negative regulation of cellular protein metabolic process	0.0039513	0.0706624	4.26801	23.6179	TRIM71;IGFBP5;NCL;ENC1;IGF2BP1;IGF2BP3	319	6	94
positive regulation of cell cycle	0.00403941	0.0710886	5.12165	28.2287	TGFB2;CCND2;CCND1;CITED2;ASNS	319	5	66
heart contraction	0.00404139	0.0710886	6.74183	37.1553	TNNT2;TPM1;TNNI1;MYH7	319	4	41
regulation of gene expression	0.00431912	0.0730022	1.77438	9.66098	NOTCH2;TRIM71;PID1;PRKAA2;AHNAK;CITED2;PRDM6;PDCD5;GATA5;TWIST1;LYL1;PCBP4;IGF2BP1;IGF2BP3;TEAD2;RBM38;TGFB2;FN1;ANK2;SOX11;BMP7;AFDN;PLSCR1;CLDN3;SMO;HAND2;PIN1;BMPR1A;TNRC6B	319	29	1079
rRNA modification	0.00432026	0.0730022	10.3708	56.4631	FBL;NHP2;NOP10	319	3	21
negative regulation of protein localization to plasma membrane	0.00432026	0.0730022	10.3708	56.4631	PID1;PKDCC;ABI3	319	3	21
negative regulation of response to wounding	0.00432026	0.0730022	10.3708	56.4631	EPHA4;CLDN3;MDK	319	3	21
positive regulation of smoothened signaling pathway	0.00432026	0.0730022	10.3708	56.4631	SMO;RAB34;ARMC9	319	3	21
cellular response to glucose starvation	0.00480397	0.0774257	6.39544	34.1409	IMPACT;PRKAA2;ASNS;HNRNPA1	319	4	43
positive regulation of neuron differentiation	0.00480397	0.0774257	6.39544	34.1409	IMPACT;SOX11;NKX2-5;FGFR1	319	4	43
peptidyl-tyrosine phosphorylation	0.00488735	0.0774257	4.88082	25.9714	PDGFRB;EPHA4;PKDCC;ABI3;FGFR1	319	5	69
chaperone-mediated protein complex assembly	0.00494395	0.0774257	9.82445	52.1638	HSP90AA1;HOPX;HSPD1	319	3	22
cardiac muscle cell-cardiac muscle cell adhesion	0.00505107	0.0774257	24.8278	131.293	DSP;PKP2	319	2	7
desmosome organization	0.00505107	0.0774257	24.8278	131.293	DSP;PKP2	319	2	7
gland morphogenesis	0.00505107	0.0774257	24.8278	131.293	SLC9A3R1;TGFB2	319	2	7
regulation of transforming growth factor beta2 production	0.00505107	0.0774257	24.8278	131.293	TGFB2;BMPR1A	319	2	7
ribosomal large subunit export from nucleus	0.00505107	0.0774257	24.8278	131.293	NPM1;RRS1	319	2	7
noradrenergic neuron differentiation	0.00505107	0.0774257	24.8278	131.293	HAND2;SOX11	319	2	7
pericardium morphogenesis	0.00505107	0.0774257	24.8278	131.293	BMP7;BMP5	319	2	7
pharyngeal arch artery morphogenesis	0.00505107	0.0774257	24.8278	131.293	TGFB2;BMPR1A	319	2	7
positive regulation of blood circulation	0.00505107	0.0774257	24.8278	131.293	TGFB2;NKX2-5	319	2	7
negative regulation of apoptotic process	0.0051205	0.0779333	2.1631	11.4093	NOTCH2;NPM1;TNFAIP8;SET;PRKAA2;CITED2;ASNS;HSPD1;PRDX3;CCND2;MDK;CIAPIN1;NKX2-5;IL6ST;CRYAB;HTATIP2	319	16	485
wound healing	0.00519606	0.0783233	4.80549	25.2762	DSP;TGFB2;COL3A1;TPM1;PDGFA	319	5	70
positive regulation of osteoblast differentiation	0.00521912	0.0783233	6.23524	32.7688	SOX11;IL6ST;BMP7;BMPR1A	319	4	44
positive regulation of translation	0.00534543	0.0796618	3.99436	20.8965	EIF5A;KHDRBS1;NPM1;UQCC2;C1QBP;RPS27L	319	6	100
regulation of mononuclear cell migration	0.00561916	0.0825936	9.33275	48.3583	MDK;RARRES2;BMP5	319	3	23
positive regulation of cell cycle G2/M phase transition	0.00561916	0.0825936	9.33275	48.3583	NPM1;CCND1;CDC7	319	3	23
neural crest cell development	0.00565762	0.0825936	6.08285	31.4772	NOLC1;SEMA3E;SOX11;SEMA3F	319	4	45
regulation of cell population proliferation	0.00574	0.0832299	1.89069	9.7565	PDGFRB;TRIM71;ZBTB17;NPM1;TGFB2;PRMT1;PDCD5;P3H2;FN1;PDGFA;SOX11;CDC7;BMP5;PRDX3;SLC9A3R1;CLDN3;CCND2;SPEG;NKX2-5;IL6ST;BMPR1A;FGFR1	319	22	764
cell junction organization	0.00585445	0.0843198	4.66156	23.963	TGFB2;CLDN3;PPFIBP2;PIN1;SEMA3E	319	5	72
regulation of cellular protein localization	0.00612003	0.0875572	5.93772	30.2597	HSP90AA1;PRKAA2;PIN1;CSNK1E	319	4	46
ribonucleoprotein complex assembly	0.00623613	0.0877367	3.40052	17.2658	HSP90AA1;DDX39B;SRSF1;RRS1;RPS27L;RPF2;SNRPB	319	7	136
axon extension	0.00634698	0.0877367	8.88788	44.9707	HSP90AA1;NRP2;SEMA3F	319	3	24
regulation of cardiac muscle hypertrophy	0.00634698	0.0877367	8.88788	44.9707	HAND2;IL6ST;PDE9A	319	3	24
cardiac muscle cell development	0.00634698	0.0877367	8.88788	44.9707	PDGFRB;NKX2-5;MYLK3	319	3	24
positive regulation of cell-cell adhesion	0.00660688	0.0877367	5.79934	29.1106	AFDN;CITED2;MDK;BMP7	319	4	47
positive regulation of pathway-restricted SMAD protein phosphorylation	0.00660688	0.0877367	5.79934	29.1106	TGFB2;BMP7;BMP5;BMPR1A	319	4	47
axon extension involved in axon guidance	0.00666406	0.0877367	20.6887	103.672	NRP2;SEMA3F	319	2	8
regulation of cardiac muscle cell action potential involved in regulation of contraction	0.00666406	0.0877367	20.6887	103.672	RANGRF;FGF13	319	2	8
regulation of osteoclast development	0.00666406	0.0877367	20.6887	103.672	NOTCH2;FBN1	319	2	8
spleen development	0.00666406	0.0877367	20.6887	103.672	CITED2;NKX2-5	319	2	8
ventricular trabecula myocardium morphogenesis	0.00666406	0.0877367	20.6887	103.672	TGFB2;BMPR1A	319	2	8
neuron projection extension involved in neuron projection guidance	0.00666406	0.0877367	20.6887	103.672	NRP2;SEMA3F	319	2	8
positive regulation of vascular associated smooth muscle cell migration	0.00666406	0.0877367	20.6887	103.672	IGFBP5;DOCK7	319	2	8
positive regulation of protein phosphorylation	0.00688888	0.0901435	2.29305	11.4144	TGFB2;HSP90AA1;RARRES2;DOCK7;PDGFA;BMP7;BMP5;CLDN3;CCND2;CCND1;PIN1;CDK2AP1;BMPR1A	319	13	371
positive regulation of protein serine/threonine kinase activity	0.00706965	0.0919483	3.75355	18.5874	PDGFRB;ETAA1;CCND2;CCND1;PDGFA;FGFR1	319	6	106
cardiac conduction system development	0.00712841	0.092154	8.48346	41.9394	NOTCH2;NKX2-5;BMPR1A	319	3	25
enzyme linked receptor protein signaling pathway	0.00727468	0.0927021	3.29757	16.2351	PDGFRB;EPHA4;CD8A;IL6ST;GFRA2;PTPRF;FGFR1	319	7	140
protein localization to cell periphery	0.00727468	0.0927021	3.29757	16.2351	SLC9A3R1;RAB34;EPB41L3;PKP2;ANK2;FGF13;RAPGEF6	319	7	140
regulation of epithelial to mesenchymal transition	0.00734359	0.0927021	4.39804	21.6117	TGFB2;MDK;TWIST1;VASN;BMP5	319	5	76
regulation of RNA splicing	0.00734359	0.0927021	4.39804	21.6117	RBM38;RPS26;KHDRBS1;AHNAK;LARP7	319	5	76
response to unfolded protein	0.00765607	0.0956173	5.54102	26.9973	HSP90AA1;DNAJB4;HSPE1;HSPD1	319	4	49
positive regulation of developmental process	0.00766364	0.0956173	2.96992	14.4673	RALA;MDK;C1QBP;LLPH;BMP7;BMP5;BMPR1A;FGFR1	319	8	177
positive regulation of phosphatidylinositol 3-kinase signaling	0.00775354	0.0961797	4.33674	21.0748	PDGFRB;TGFB2;FN1;PDGFA;FGFR1	319	5	77
hippo signaling	0.00796435	0.098227	8.1142	39.2141	TEAD1;TEAD2;AMOT	319	3	26
extracellular structure organization	0.00805074	0.0987251	2.73128	13.1702	COL3A1;VCAN;COL14A1;COL5A2;FN1;PDGFA;LAMB1;TGFBI;FBN1	319	9	216
protein stabilization	0.0081757	0.0994226	2.93488	14.1068	EPHA4;HSP90AA1;CDC37;PIN1;ANK2;GTSE1;CRYAB;HSPD1	319	8	179
external encapsulating structure organization	0.00828523	0.0994226	2.71801	13.0282	COL3A1;VCAN;COL14A1;COL5A2;FN1;PDGFA;LAMB1;TGFBI;FBN1	319	9	217
regulation of animal organ morphogenesis	0.00847825	0.0994226	17.7323	84.5876	SMO;CITED2	319	2	9
bundle of His cell to Purkinje myocyte communication	0.00847825	0.0994226	17.7323	84.5876	DSP;PKP2	319	2	9
regulation of peroxisome proliferator activated receptor signaling pathway	0.00847825	0.0994226	17.7323	84.5876	PTGIS;CITED2	319	2	9
intestinal epithelial cell differentiation	0.00847825	0.0994226	17.7323	84.5876	GATA5;IL6ST	319	2	9
sympathetic ganglion development	0.00847825	0.0994226	17.7323	84.5876	NRP2;SEMA3F	319	2	9
pericardium development	0.00847825	0.0994226	17.7323	84.5876	BMP7;BMP5	319	2	9

## Sheet: Module 3
Term	P.value	Adjusted.P.value	Odds.Ratio	Combined.Score	Genes	n_tested_genes	n_detected_genes_in_go	n_total_genes_in_go
regulation of monooxygenase activity	6.02279e-06	0.00399359	40.9876	492.67	DDAH1;NOSTRIN;AKT1;CALM1	101	4	24
IRE1-mediated unfolded protein response	7.03717e-06	0.00399359	21.5397	255.554	DNAJC3;HSPA5;FKBP14;WIPI1;PARP16	101	5	53
regulation of nitric-oxide synthase activity	4.39878e-05	0.016642	23.4038	234.778	DDAH1;NOSTRIN;AKT1;CALM1	101	4	39
regulation of cysteine-type endopeptidase activity involved in apoptotic process	8.81729e-05	0.0217643	12.2861	114.705	ARL6IP1;AKT1;CYCS;GAS6;CTSD	101	5	89
response to unfolded protein	0.000109012	0.0217643	18.1938	166.001	DNAJA1;HSPA5;SERPINH1;HERPUD1	101	4	49
regulation of protein kinase A signaling	0.000133868	0.0217643	35.8019	319.305	PRKAR1A;PRKAR2B;AKAP5	101	3	20
negative regulation of programmed cell death	0.000134229	0.0217643	5.13508	45.7842	DNAJC3;DNAJA1;ARL6IP1;HSPA5;CDK1;AKT1;HMGA2;BIRC5;GAS6	101	9	381
positive regulation of protein serine/threonine kinase activity	0.00020119	0.0283765	10.2094	86.8946	CCND3;AKT1;HMGA2;PARP16;CALM1	101	5	106
regulation of protein serine/threonine kinase activity	0.000249434	0.0283765	9.72533	80.6844	CCND3;AKT1;HMGA2;PARP16;CALM1	101	5	111
receptor-mediated virion attachment to host cell	0.000250013	0.0283765	133.98	1111.23	GAS6;ICAM1	101	2	5
regulation of apoptotic process	0.000360762	0.037224	3.54053	28.0668	DNAJC3;DNAJA1;LGALS1;ARL6IP1;HSPA5;CDK1;AKT1;HMGA2;CHM;BIRC5;GAS6;CTSD	101	12	742
platelet degranulation	0.000431748	0.0408362	8.58464	66.5109	ECM1;MMRN1;CALM1;GAS6;MANF	101	5	125
negative regulation of cAMP-dependent protein kinase activity	0.000693145	0.0605169	66.9798	487.229	PRKAR1A;PRKAR2B	101	2	8
negative regulation of apoptotic process	0.000781657	0.06337	3.99176	28.5574	DNAJC3;DNAJA1;ARL6IP1;HSPA5;CDK1;AKT1;HMGA2;BIRC5;GAS6	101	9	485
regulation of PERK-mediated unfolded protein response	0.000888253	0.0672112	57.4084	403.366	PPP1R15A;HSPA5	101	2	9
negative regulation of protein phosphorylation	0.00104641	0.0699436	6.9983	48.0251	DNAJC3;DTNBP1;AKT1;CALM1;ENG	101	5	152
stem cell differentiation	0.00107828	0.0699436	16.433	112.277	FBXL17;HOXB4;HMGA2	101	3	40
positive regulation of protein kinase activity	0.00110924	0.0699436	6.90366	46.9731	CENPE;HMGA2;PARP16;CALM1;GAS6	101	5	154
PERK-mediated unfolded protein response	0.00134814	0.0765069	44.6465	295.07	HSPA5;HERPUD1	101	2	11
tetrahydrobiopterin metabolic process	0.00134814	0.0765069	44.6465	295.07	AKT1;CALM1	101	2	11
embryonic organ morphogenesis	0.00142445	0.0769884	14.8268	97.1742	FBN2;RBPMS2;HOXB4	101	3	44
pteridine-containing compound metabolic process	0.00189936	0.0898238	36.5253	228.876	AKT1;CALM1	101	2	13
negative regulation of endoplasmic reticulum unfolded protein response	0.00189936	0.0898238	36.5253	228.876	PPP1R15A;HSPA5	101	2	13
protein localization to mitochondrion	0.00189936	0.0898238	36.5253	228.876	DNAJA1;AKT1	101	2	13
mesenchymal cell differentiation	0.00218336	0.0928445	12.6601	77.5669	FBXL17;HMGA2;ENG	101	3	51
regulated exocytosis	0.00220426	0.0928445	5.87024	35.9104	ECM1;MMRN1;CALM1;GAS6;MANF	101	5	180
regulation of cAMP-dependent protein kinase activity	0.00220864	0.0928445	33.4798	204.742	PRKAR1A;PRKAR2B	101	2	14
regulation of protein kinase activity	0.00234851	0.0929988	7.70006	46.616	CENPE;DTNBP1;AKT1;GAS6	101	4	110
negative regulation of cysteine-type endopeptidase activity	0.00243822	0.0929988	12.1524	73.115	ARL6IP1;AKT1;GAS6	101	3	53
regulation of establishment of protein localization	0.00254006	0.0929988	30.9029	184.662	DNAJA1;CTSD	101	2	15
integrated stress response signaling	0.00254006	0.0929988	30.9029	184.662	HSPA5;HERPUD1	101	2	15
activation of protein kinase activity	0.00267319	0.093234	7.41856	43.9511	PRKAR1A;PRKAR2B;AKT1;GAS6	101	4	114
negative regulation of cysteine-type endopeptidase activity involved in apoptotic process	0.00271077	0.093234	11.6839	69.0578	ARL6IP1;AKT1;GAS6	101	3	55
protein localization to endoplasmic reticulum	0.00289339	0.0965881	28.6941	167.726	PPP1R15A;HSPA5	101	2	16
positive regulation of mitotic cell cycle phase transition	0.00315361	0.0968588	11.0449	63.6099	CCND3;CDK1;AKT1	101	3	58
activation of protein kinase A activity	0.00326841	0.0968588	26.7798	153.273	PRKAR1A;PRKAR2B	101	2	17
positive regulation of cyclin-dependent protein serine/threonine kinase activity	0.00326841	0.0968588	26.7798	153.273	CCND3;AKT1	101	2	17
positive regulation of phosphoprotein phosphatase activity	0.0036649	0.0968588	25.1048	140.812	PPP1R15A;CALM1	101	2	18
positive regulation of cysteine-type endopeptidase activity	0.00380952	0.0968588	10.294	57.3403	USP50;CYCS;CTSD	101	3	62
negative regulation of peptidase activity	0.00398548	0.0968588	10.1219	55.9247	ECM1;SERPINH1;AKT1	101	3	63
COPII vesicle coating	0.00398548	0.0968588	10.1219	55.9247	TMED2;SEC24D;CNIH3	101	3	63
vesicle coating	0.00398548	0.0968588	10.1219	55.9247	TMED2;SEC24D;CNIH3	101	3	63
vesicle targeting rough ER to cis-Golgi	0.00398548	0.0968588	10.1219	55.9247	TMED2;SEC24D;CNIH3	101	3	63
cellular response to glucagon stimulus	0.00408263	0.0968588	23.6269	129.972	PRKAR1A;PRKAR2B	101	2	19
diol metabolic process	0.00408263	0.0968588	23.6269	129.972	AKT1;CALM1	101	2	19
maintenance of protein localization in organelle	0.00408263	0.0968588	23.6269	129.972	HSPA5;AKT1	101	2	19
negative regulation of intrinsic apoptotic signaling pathway	0.00416631	0.0968588	9.9555	54.5634	DNAJA1;AKT1;HERPUD1	101	3	64
extracellular matrix organization	0.004175	0.0968588	4.2116	23.0738	FBN2;COL23A1;SERPINH1;BGN;GAS6;ICAM1	101	6	300
mitotic cell cycle phase transition	0.00418157	0.0968588	5.02834	27.5406	CCND3;PRKAR2B;CDK1;FBXL17;CEP250	101	5	209
G2/M transition of mitotic cell cycle	0.00428006	0.0971573	6.47128	35.293	PRKAR2B;CDK1;FBXL17;CEP250	101	4	130
cell cycle G2/M phase transition	0.00439801	0.0978774	6.42	34.8388	PRKAR2B;CDK1;FBXL17;CEP250	101	4	131
positive regulation of cyclin-dependent protein kinase activity	0.00452138	0.0986878	22.3131	120.467	CCND3;AKT1	101	2	20
positive regulation of protein modification process	0.00461972	0.0989317	4.9068	26.3859	CCND3;AKT1;CALM1;GAS6;ENG	101	5	214
regulation of translational initiation	0.0049392	0.0999754	9.34097	49.6057	DNAJC3;EIF1B;EIF1	101	3	68
response to glucagon	0.00498094	0.0999754	21.1377	112.075	PRKAR1A;PRKAR2B	101	2	21
positive regulation of phosphatase activity	0.00498094	0.0999754	21.1377	112.075	PPP1R15A;CALM1	101	2	21
protein localization to plasma membrane	0.00502079	0.0999754	6.17526	32.6929	TMEM88;TTC7B;TMED2;GAS6	101	4	136

## Sheet: Module 4
Term	P.value	Adjusted.P.value	Odds.Ratio	Combined.Score	Genes	n_tested_genes	n_detected_genes_in_go	n_total_genes_in_go
negative regulation of cytoskeleton organization	4.08158e-09	3.50199e-06	58.4853	1129.75	TJP1;KANK1;TWF2;SLIT2;SSH2;KANK3	91	6	30
negative regulation of actin filament polymerization	8.62695e-08	3.70096e-05	57.8169	940.437	KANK1;TWF2;SLIT2;SSH2;KANK3	91	5	25
negative regulation of protein polymerization	1.30149e-07	3.72226e-05	52.5555	833.246	KANK1;TWF2;SLIT2;SSH2;KANK3	91	5	27
positive regulation of integrin activation	1.46429e-05	0.00293707	84.8054	944.016	RAP1B;RASIP1;SKAP1	91	3	11
negative regulation of supramolecular fiber organization	1.92007e-05	0.00293707	17.218	186.997	KANK1;TWF2;SLIT2;SSH2;KANK3	91	5	72
regulation of actin filament polymerization	2.0539e-05	0.00293707	16.9639	183.095	KANK1;TWF2;SLIT2;SSH2;KANK3	91	5	73
regulation of integrin activation	3.98499e-05	0.0042739	56.5256	572.626	RAP1B;RASIP1;SKAP1	91	3	15
positive regulation of sprouting angiogenesis	3.98499e-05	0.0042739	56.5256	572.626	TJP1;SMAD1;JAK1	91	3	15
cellular response to interleukin-7	8.37555e-05	0.00718622	42.3857	397.9	STAT5A;SOCS1;JAK1	91	3	19
interleukin-7-mediated signaling pathway	8.37555e-05	0.00718622	42.3857	397.9	STAT5A;SOCS1;JAK1	91	3	19
regulation of cell junction assembly	0.000246249	0.0192074	28.2457	234.699	RAP1B;TJP1;APLNR	91	3	27
negative regulation of lamellipodium organization	0.000303504	0.0200312	111.826	905.802	KANK1;SLIT2	91	2	6
response to heparin	0.000303504	0.0200312	111.826	905.802	SLIT2;GPIHBP1	91	2	6
regulation of sprouting angiogenesis	0.000450352	0.0264003	22.5898	174.065	TJP1;SMAD1;JAK1	91	3	33
regulation of lamellipodium assembly	0.000492314	0.0264003	21.86	166.494	TWF2;SLIT2;WASF2	91	3	34
epithelial tube morphogenesis	0.000492314	0.0264003	21.86	166.494	COL4A1;SLIT2;RASIP1	91	3	34
positive regulation of adaptive immune response	0.000563191	0.0268454	74.5431	557.723	CD81;SKAP1	91	2	8
positive regulation of T-helper 2 cell cytokine production	0.000563191	0.0268454	74.5431	557.723	RSAD2;CD81	91	2	8
cellular response to interleukin-9	0.00072196	0.0309721	63.8909	462.157	STAT5A;JAK1	91	2	9
interleukin-9-mediated signaling pathway	0.00072196	0.0309721	63.8909	462.157	STAT5A;JAK1	91	2	9
regulation of macrophage migration	0.00089978	0.0367624	55.9017	392.059	CD81;MTUS1	91	2	10
branching morphogenesis of an epithelial tube	0.00105441	0.0376311	16.52	113.241	COL4A1;SLIT2;RASIP1	91	3	44
cellular response to interleukin-2	0.00109648	0.0376311	49.6879	338.655	STAT5A;JAK1	91	2	11
regulation of T-helper 2 cell cytokine production	0.00109648	0.0376311	49.6879	338.655	RSAD2;CD81	91	2	11
interleukin-2-mediated signaling pathway	0.00109648	0.0376311	49.6879	338.655	STAT5A;JAK1	91	2	11
positive regulation of cell-cell adhesion	0.0012783	0.0416887	15.3913	102.54	TJP1;SKAP1;JAK1	91	3	47
smooth muscle cell differentiation	0.00131188	0.0416887	44.7169	296.754	TMEM204;APLNR	91	2	12
cellular response to interleukin-15	0.00154582	0.0442106	40.6496	263.093	STAT5A;JAK1	91	2	13
positive regulation of CD4-positive alpha-beta T cell activation	0.00154582	0.0442106	40.6496	263.093	SOCS1;CD81	91	2	13
interleukin-15-mediated signaling pathway	0.00154582	0.0442106	40.6496	263.093	STAT5A;JAK1	91	2	13
regulation of cytoskeleton organization	0.00171284	0.0453764	8.42954	53.6928	TJP1;CAPN2;TWF2;MAPK3	91	4	112
regulation of response to interferon-gamma	0.00179813	0.0453764	37.2603	235.523	SOCS1;JAK1	91	2	14
positive regulation of cyclase activity	0.00179813	0.0453764	37.2603	235.523	ORAI1;MAPK3	91	2	14
positive regulation of type 2 immune response	0.00179813	0.0453764	37.2603	235.523	RSAD2;CD81	91	2	14
positive regulation of angiogenesis	0.00194766	0.0477455	8.12685	50.7207	TJP1;SMAD1;APLNR;JAK1	91	4	116
cellular response to exogenous dsRNA	0.00206864	0.0479079	34.3924	212.575	COLEC12;RALB	91	2	15
protein localization to cell-cell junction	0.00206864	0.0479079	34.3924	212.575	TJP1;JAK1	91	2	15
blood vessel morphogenesis	0.0021218	0.0479079	12.7719	78.6171	COL4A1;APLNR;RASIP1	91	3	56
regulation of establishment of cell polarity	0.00235718	0.0518579	31.9342	193.211	RAP1B;KANK1	91	2	16
regulation of cellular response to growth factor stimulus	0.00266358	0.0571338	29.8037	176.679	TMEM204;SLIT2	91	2	17
regulation of adaptive immune response	0.00298768	0.0582598	27.9396	162.42	SAMSN1;SKAP1	91	2	18
regulation of establishment or maintenance of cell polarity	0.00298768	0.0582598	27.9396	162.42	RAP1B;KANK1	91	2	18
cellular response to dsRNA	0.00298768	0.0582598	27.9396	162.42	COLEC12;RALB	91	2	18
negative regulation of Rho protein signal transduction	0.00298768	0.0582598	27.9396	162.42	KANK1;RASIP1	91	2	18
regulation of leukocyte chemotaxis	0.00332932	0.0634791	26.2948	150.011	MTUS1;SLIT2	91	2	19
regulation of plasma membrane bounded cell projection assembly	0.00400258	0.0741999	10.096	55.7381	GAP43;MYO10;TWF2	91	3	70
positive regulation of T cell cytokine production	0.00406456	0.0741999	23.5245	129.513	RSAD2;CD81	91	2	21
Fc-gamma receptor signaling pathway involved in phagocytosis	0.00416554	0.074307	9.94703	54.5187	MYO10;WASF2;MAPK3	91	3	71
Fc-gamma receptor signaling pathway	0.00433249	0.074307	9.80237	53.3407	MYO10;WASF2;MAPK3	91	3	72
regulation of macrophage chemotaxis	0.00445784	0.074307	22.3472	120.967	MTUS1;MAPK3	91	2	22
protein localization to cell junction	0.00445784	0.074307	22.3472	120.967	TJP1;JAK1	91	2	22
regulation of Rho protein signal transduction	0.00450345	0.074307	9.66185	52.2021	KANK1;RASIP1;F2RL3	91	3	73
Fc receptor mediated stimulatory signaling pathway	0.00467845	0.0745849	9.52529	51.1011	MYO10;WASF2;MAPK3	91	3	74
positive regulation of immune response	0.00485752	0.0745849	9.39252	50.0361	RSAD2;CD81;SKAP1	91	3	75
regulation of interferon-gamma-mediated signaling pathway	0.00486801	0.0745849	21.282	113.328	SOCS1;JAK1	91	2	23
regulation of mononuclear cell migration	0.00486801	0.0745849	21.282	113.328	SLIT2;MAPK3	91	2	23
negative regulation of stress fiber assembly	0.00529492	0.0783282	20.3136	106.464	TJP1;WASF2	91	2	24
positive regulation of lamellipodium assembly	0.00529492	0.0783282	20.3136	106.464	TWF2;WASF2	91	2	24
regulation of organelle organization	0.00581476	0.0845605	8.7804	45.1958	TJP1;CAPN2;MAPK3	91	3	80
negative regulation of insulin receptor signaling pathway	0.00667446	0.0908998	17.8733	89.5355	KANK1;SOCS1	91	2	27
negative regulation of plasma membrane bounded cell projection assembly	0.00667446	0.0908998	17.8733	89.5355	KANK1;SLIT2	91	2	27
positive regulation of calcium ion transmembrane transport	0.00667446	0.0908998	17.8733	89.5355	APLNR;F2RL3	91	2	27
negative regulation of actin filament bundle assembly	0.00667446	0.0908998	17.8733	89.5355	TJP1;WASF2	91	2	27
positive regulation of protein phosphorylation	0.00695384	0.0931676	3.77966	18.7791	EFNA1;RALB;CD81;SH2D3C;APLNR;MAPK3	91	6	371
negative regulation of cellular response to insulin stimulus	0.00716674	0.0931676	17.185	84.8646	KANK1;SOCS1	91	2	28
ventricular septum morphogenesis	0.00716674	0.0931676	17.185	84.8646	APLNR;SLIT2	91	2	28
regulation of protein phosphorylation	0.00736488	0.0943145	4.37673	21.4942	EFNA1;RALB;SOCS1;SLIT2;MAPK3	91	5	266
establishment of endothelial barrier	0.00767497	0.0968401	16.5476	80.5836	RAP1B;TJP1	91	2	29

## Sheet: Module 5
Term	P.value	Adjusted.P.value	Odds.Ratio	Combined.Score	Genes	n_tested_genes	n_detected_genes_in_go	n_total_genes_in_go
negative regulation of signal transduction	4.19358e-06	0.00358551	9.79998	121.343	HEY1;NEDD4;CTNNBIP1;TMBIM6;PIP4K2C;GATA2;PRKCZ;SOCS5	70	8	267
regulation of stem cell differentiation	1.67282e-05	0.00715132	17.7496	195.217	NSUN2;LMO2;HES1;GATA2;ZFP36L2	70	5	91
regulation of T-helper 2 cell differentiation	0.000333537	0.0653081	97.6667	781.896	PRKCZ;SOCS5	70	2	8
regulation of cell development	0.00039788	0.0653081	23.4391	183.513	HEY1;HELT;HES1	70	3	41
regulation of nervous system development	0.000427415	0.0653081	22.837	177.164	HEY1;HELT;HES1	70	3	42
glutamine family amino acid biosynthetic process	0.000650726	0.0653081	65.1013	477.676	GLUD1;ASS1	70	2	11
regulation of axonogenesis	0.000758081	0.0653081	18.5466	133.252	TIAM1;SIPA1L1;THY1	70	3	51
cellular response to thyroid hormone stimulus	0.000779106	0.0653081	58.5882	419.337	LMO2;CTSH	70	2	12
tricarboxylic acid metabolic process	0.000779106	0.0653081	58.5882	419.337	GLUD1;ASS1	70	2	12
regulation of anatomical structure morphogenesis	0.000913031	0.0653081	10.0896	70.6147	CLDN4;SIPA1L1;NEDD4;PHLDB2	70	4	123
negative regulation of stem cell differentiation	0.000918681	0.0653081	53.2594	372.42	HES1;ZFP36L2	70	2	13
response to thyroid hormone	0.000918681	0.0653081	53.2594	372.42	LMO2;CTSH	70	2	13
positive regulation of cell motility	0.00106346	0.0653081	7.02066	48.065	TIAM1;CLDN4;PODXL;KIT;CTSH	70	5	221
positive regulation of T-helper cell differentiation	0.00106937	0.0653081	48.8186	333.953	PRKCZ;SOCS5	70	2	14
Notch signaling pathway	0.00121799	0.0694256	15.6112	104.759	HEY1;HES1;DTX3	70	3	60
regulation of neurogenesis	0.00133942	0.070557	15.0804	99.7649	HEY1;HELT;HES1	70	3	62
anterior/posterior pattern specification	0.00140289	0.070557	14.8284	97.4108	HEY1;HELT;HES1	70	3	63
regulation of cell differentiation	0.00218984	0.0991204	7.88596	48.2931	TIAM1;HEY1;NSUN2;PHLDB2	70	4	156
cardiac ventricle development	0.00220268	0.0991204	32.5359	199.058	HEY1;HES1	70	2	20

## Sheet: Module 6
Term	P.value	Adjusted.P.value	Odds.Ratio	Combined.Score	Genes	n_tested_genes	n_detected_genes_in_go	n_total_genes_in_go
SRP-dependent cotranslational protein targeting to membrane	2.42413e-06	0.000601206	27.1778	351.41	RPL41;RPL21;RPLP1;RPLP0;RPS12	48	5	90
cytoplasmic translation	2.85124e-06	0.000601206	26.2474	335.12	RPL41;RPL21;RPLP1;RPLP0;RPS12	48	5	93
cotranslational protein targeting to membrane	3.00603e-06	0.000601206	25.9511	329.966	RPL41;RPL21;RPLP1;RPLP0;RPS12	48	5	94
protein targeting to ER	4.71739e-06	0.000707609	23.5572	288.911	RPL41;RPL21;RPLP1;RPLP0;RPS12	48	5	103
nuclear-transcribed mRNA catabolic process	5/113	7.42962e-06	0	21.3652	252.324	RPL41;RPL21;RPLP1;RPLP0;RPS12	48	5
peptide biosynthetic process	4.23576e-05	0.00417179	14.6608	147.625	RPL41;RPL21;RPLP1;RPLP0;RPS12	48	5	162
nuclear-transcribed mRNA catabolic process	5.47994e-05	0.00417179	13.8596	135.988	RPL41;RPL21;RPLP1;RPLP0;RPS12	48	5	171
regulation of potassium ion transport	5.56238e-05	0.00417179	47.4381	464.746	CD63;FHL1;ADRA2A	48	3	31
platelet aggregation	8.76136e-05	0.0058409	40.2404	375.949	UBASH3B;ACTN1;GATA1	48	3	36
translation	0.000157625	0.00874581	10.9842	96.1699	RPL41;RPL21;RPLP1;RPLP0;RPS12	48	5	214
homotypic cell-cell adhesion	0.00016034	0.00874581	32.3756	282.905	UBASH3B;ACTN1;GATA1	48	3	44
gene expression	0.000199162	0.00995809	8.00082	68.1781	HHEX;RPL41;RPL21;RPLP1;RPLP0;RPS12	48	6	356
megakaryocyte differentiation	0.000366582	0.0169192	86.7043	685.943	TAL1;GATA1	48	2	12
rRNA metabolic process	0.000611473	0.026206	11.389	84.2741	RPL41;RPL21;RPLP1;RPLP0	48	4	162
mesenchyme development	0.000662444	0.0264978	61.9193	453.223	BMP2;FOXF1	48	2	16
rRNA processing	0.000781935	0.0293226	10.6417	76.1282	RPL41;RPL21;RPLP1;RPLP0	48	4	173
cellular macromolecule biosynthetic process	0.000910107	0.0312085	7.39181	51.7571	RPL41;RPL21;RPLP1;RPLP0;RPS12	48	5	314
negative regulation of cellular response to growth factor stimulus	0.000936255	0.0312085	17.2078	120.001	HHEX;BMP2;CREB3L1	48	3	80
granulocyte differentiation	0.00104247	0.0328994	48.1498	330.604	TAL1;GATA1	48	2	20
endocardial cushion development	0.00115044	0.0328994	45.6133	308.693	BMP2;FOXF1	48	2	21
ribosome biogenesis	0.00115148	0.0328994	9.55706	64.6698	RPL41;RPL21;RPLP1;RPLP0	48	4	192
regulation of cysteine-type endopeptidase activity involved in apoptotic process	0.00127471	0.034084	15.4	102.642	BEX3;ARL6IP5;UACA	48	3	89
positive regulation of transcription by RNA polymerase II	0.00131318	0.034084	4.23378	28.0924	HHEX;BMP2;MEIS1;ZEB2;BEX1;FOXF1;TAL1;GATA1	48	8	908
ncRNA processing	0.00136336	0.034084	9.11629	60.1475	RPL41;RPL21;RPLP1;RPLP0	48	4	201
negative regulation of ion transport	0.00163347	0.0376954	37.673	241.749	WNK4;ADRA2A	48	2	25
in utero embryonic development	0.00163347	0.0376954	37.673	241.749	BMP2;FOXF1	48	2	25
positive regulation of transcription DNA-templated	0.00177992	0.0395537	3.69113	23.3692	HHEX;BMP2;MEIS1;ZEB2;BEX1;FOXF1;TAL1;RASL11A;GATA1	48	9	1183
positive regulation of erythrocyte differentiation	0.00190532	0.0408283	34.6557	217.052	TAL1;GATA1	48	2	27
Golgi to plasma membrane protein transport	0.0023505	0.0470099	30.9379	187.271	KRT18;GCC2	48	2	30
ion homeostasis	0.0023505	0.0470099	30.9379	187.271	FHL1;WNK4	48	2	30
positive regulation of cysteine-type endopeptidase activity involved in apoptotic process	0.00292279	0.0565702	11.4	66.5215	BEX3;ARL6IP5;UACA	48	3	119
positive regulation of signal transduction	0.00310009	0.0573275	7.22287	41.7217	CD63;HHEX;BMP2;TMEM108	48	4	252
cellular protein metabolic process	0.00315301	0.0573275	5.51479	31.7619	RPL41;RPL21;RPLP1;RPLP0;RPS12	48	5	417
regulation of erythrocyte differentiation	0.00356043	0.0610359	24.7416	139.49	TAL1;GATA1	48	2	37

## Sheet: Module 7
Term	P.value	Adjusted.P.value	Odds.Ratio	Combined.Score	Genes	n_tested_genes	n_detected_genes_in_go	n_total_genes_in_go
positive regulation of transcription by RNA polymerase II	3.63652e-05	0.0152734	9.8808	101.001	HOXA10;DAB2;MYCN;WNT5A;NR2F2;HOXC10;SOX4	22	7	908
regulation of endothelial cell migration	0.000123383	0.0202916	36.5214	328.701	ANXA3;WNT5A;NR2F2	22	3	89
regulation of canonical Wnt signaling pathway	0.000152874	0.0202916	17.6073	154.696	DAB2;WNT5A;LZTS2;SOX4	22	4	253
positive regulation of transcription DNA-templated	0.000193253	0.0202916	7.46111	63.8038	HOXA10;DAB2;MYCN;WNT5A;NR2F2;HOXC10;SOX4	22	7	1183
Wnt signaling pathway calcium modulating pathway	0.000711365	0.0529636	58.6588	425.178	GNG2;WNT5A	22	2	36
negative regulation of canonical Wnt signaling pathway	0.000756623	0.0529636	19.3138	138.802	DAB2;WNT5A;LZTS2	22	3	165
negative regulation of Wnt signaling pathway	0.00115499	0.0648122	16.6209	112.418	DAB2;WNT5A;LZTS2	22	3	191
gonad development	0.00142537	0.0648122	40.6714	266.533	WNT5A;NR2F2	22	2	51
positive regulation of cell population proliferation	0.00162334	0.0648122	9.22364	59.2459	WNT5A;S1PR2;HOXC10;SOX4	22	4	474
positive regulation of nucleic acid-templated transcription	0.00213674	0.0648122	8.5343	52.4729	MYCN;WNT5A;NR2F2;SOX4	22	4	511
positive regulation of endothelial cell migration	0.00399209	0.0648122	23.6833	130.813	ANXA3;WNT5A	22	2	86
positive regulation of cellular process	0.00441233	0.0648122	6.92682	37.5666	WNT5A;S1PR2;HOXC10;SOX4	22	4	625
positive regulation of transport	0.00445784	0.0648122	22.3472	120.967	DAB2;SGK1	22	2	91
regulation of endothelial cell proliferation	0.00455388	0.0648122	22.0978	119.146	WNT5A;NR2F2	22	2	92
positive regulation of epithelial cell migration	0.00474883	0.0648122	21.6152	115.638	ANXA3;WNT5A	22	2	94
positive regulation of bicellular tight junction assembly	0.00548839	0.0648122	237.786	1237.7	NPHP1	22	1	5
positive regulation of gamma-delta T cell activation	0.00548839	0.0648122	237.786	1237.7	SOX4	22	1	5
kidney morphogenesis	0.00548839	0.0648122	237.786	1237.7	SOX4	22	1	5
lipid transport across blood-brain barrier	0.00548839	0.0648122	237.786	1237.7	FABP5	22	1	5
positive regulation of protein kinase C activity	0.00548839	0.0648122	237.786	1237.7	WNT5A	22	1	5
positive regulation of protein localization to synapse	0.00548839	0.0648122	237.786	1237.7	WNT5A	22	1	5
regulation of protein kinase C activity	0.00548839	0.0648122	237.786	1237.7	WNT5A	22	1	5
positive regulation of vasculature development	0.00556661	0.0648122	19.878	103.186	ANXA3;WNT5A	22	2	102
positive regulation of multicellular organismal process	0.00614393	0.0648122	9.06556	46.1645	DAB2;FABP5;WNT5A	22	3	345
establishment of planar polarity	0.00658262	0.0648122	190.219	955.532	NPHP1	22	1	6
positive regulation of endothelial cell development	0.00658262	0.0648122	190.219	955.532	S1PR2	22	1	6
regulation of blood vessel remodeling	0.00658262	0.0648122	190.219	955.532	CST3	22	1	6
positive regulation of establishment of endothelial barrier	0.00658262	0.0648122	190.219	955.532	S1PR2	22	1	6
response to catecholamine	0.00658262	0.0648122	190.219	955.532	GNG2	22	1	6
cardiac ventricle formation	0.00658262	0.0648122	190.219	955.532	SOX4	22	1	6
regulation of digestive system process	0.00658262	0.0648122	190.219	955.532	SGK1	22	1	6
spinal cord motor neuron differentiation	0.00658262	0.0648122	190.219	955.532	SOX4	22	1	6
neuroepithelial cell differentiation	0.00658262	0.0648122	190.219	955.532	SOX4	22	1	6
positive regulation of Wnt signaling pathway planar cell polarity pathway	0.00658262	0.0648122	190.219	955.532	DAB2	22	1	6
positive regulation of angiogenesis	0.00714152	0.0648122	17.4246	86.1092	ANXA3;WNT5A	22	2	116
adenylate cyclase-activating G protein-coupled receptor signaling pathway	0.00738119	0.0648122	17.1224	84.0508	GNG2;S1PR2	22	2	118
regulation of transcription by RNA polymerase II	0.00751004	0.0648122	3.77302	18.4558	HOXA10;DAB2;MYCN;WNT5A;NR2F2;HOXC10;SOX4	22	7	2206
adenylate cyclase-activating dopamine receptor signaling pathway	0.0076757	0.0648122	158.508	771.886	GNG2	22	1	7
cellular response to monoamine stimulus	0.0076757	0.0648122	158.508	771.886	GNG2	22	1	7
sphingosine-1-phosphate receptor signaling pathway	0.0076757	0.0648122	158.508	771.886	S1PR2	22	1	7
cellular response to prostaglandin E stimulus	0.0076757	0.0648122	158.508	771.886	GNG2	22	1	7
lymphoid progenitor cell differentiation	0.0076757	0.0648122	158.508	771.886	SOX4	22	1	7
noradrenergic neuron differentiation	0.0076757	0.0648122	158.508	771.886	SOX4	22	1	7
positive regulation of type I interferon-mediated signaling pathway	0.0076757	0.0648122	158.508	771.886	WNT5A	22	1	7
mitral valve development	0.0076757	0.0648122	158.508	771.886	SOX4	22	1	7
regulation of apoptotic process	0.0080649	0.0648122	5.79344	27.9257	DAB2;WNT5A;SGK1;SOX4	22	4	742
non-canonical Wnt signaling pathway	0.0081219	0.0648122	16.2754	78.3367	GNG2;WNT5A	22	2	124
excitatory synapse assembly	0.00876763	0.0648122	135.857	643.513	WNT5A	22	1	8
forebrain neuron development	0.00876763	0.0648122	135.857	643.513	WNT5A	22	1	8
positive regulation of early endosome to late endosome transport	0.00876763	0.0648122	135.857	643.513	DAB2	22	1	8
negative regulation of neural precursor cell proliferation	0.00876763	0.0648122	135.857	643.513	WNT5A	22	1	8
positive regulation of neuron projection arborization	0.00876763	0.0648122	135.857	643.513	WNT5A	22	1	8
lymphatic endothelial cell differentiation	0.00876763	0.0648122	135.857	643.513	NR2F2	22	1	8
postsynapse organization	0.00876763	0.0648122	135.857	643.513	WNT5A	22	1	8
regulation of cell population proliferation	0.00892342	0.0648122	5.6193	26.5179	S1PR2;SGK1;HOXC10;SOX4	22	4	764
regulation of Wnt signaling pathway planar cell polarity pathway	0.00985841	0.0648122	118.869	549.107	DAB2	22	1	9
positive regulation of macrophage cytokine production	0.00985841	0.0648122	118.869	549.107	WNT5A	22	1	9
positive regulation of protein kinase C signaling	0.00985841	0.0648122	118.869	549.107	WNT5A	22	1	9
tetrahydrofolate interconversion	0.00985841	0.0648122	118.869	549.107	MTHFD2	22	1	9
development of primary female sexual characteristics	0.00985841	0.0648122	118.869	549.107	NR2F2	22	1	9
mitral valve morphogenesis	0.00985841	0.0648122	118.869	549.107	SOX4	22	1	9
regulation of cellular component organization	0.0101136	0.0648122	14.4825	66.5307	WNT5A;SGK1	22	2	139
negative regulation of extracellular matrix organization	0.0109481	0.0648122	105.656	476.994	CST3	22	1	10
cellular response to prostaglandin stimulus	0.0109481	0.0648122	105.656	476.994	GNG2	22	1	10
Wnt signaling pathway involved in midbrain dopaminergic neuron differentiation	0.0109481	0.0648122	105.656	476.994	WNT5A	22	1	10
positive regulation of cytoplasmic transport	0.0120365	0.0648122	95.0857	420.261	DAB2	22	1	11
atrial septum morphogenesis	0.0120365	0.0648122	95.0857	420.261	SOX4	22	1	11
hematopoietic stem cell proliferation	0.0120365	0.0648122	95.0857	420.261	WNT5A	22	1	11
response to prostaglandin E	0.0120365	0.0648122	95.0857	420.261	GNG2	22	1	11
cell differentiation in spinal cord	0.0120365	0.0648122	95.0857	420.261	SOX4	22	1	11
inhibitory synapse assembly	0.0120365	0.0648122	95.0857	420.261	WNT5A	22	1	11
positive regulation of non-canonical Wnt signaling pathway	0.0120365	0.0648122	95.0857	420.261	DAB2	22	1	11
positive regulation of production of miRNAs involved in gene silencing by miRNA	0.0120365	0.0648122	95.0857	420.261	MYCN	22	1	11
tetrahydrofolate metabolic process	0.0120365	0.0648122	95.0857	420.261	MTHFD2	22	1	11
columnar/cuboidal epithelial cell differentiation	0.0120365	0.0648122	95.0857	420.261	SOX4	22	1	11
regulation of mesenchymal cell proliferation	0.0120365	0.0648122	95.0857	420.261	WNT5A	22	1	11
midbrain dopaminergic neuron differentiation	0.0120365	0.0648122	95.0857	420.261	WNT5A	22	1	11
postsynapse assembly	0.0120365	0.0648122	95.0857	420.261	WNT5A	22	1	11
skeletal system development	0.0129153	0.0655164	12.7064	55.2645	WNT5A;SOX4	22	2	158
positive regulation of protein maturation	0.0131239	0.0655164	86.4372	374.56	SOX4	22	1	12
presynapse organization	0.0131239	0.0655164	86.4372	374.56	WNT5A	22	1	12
regulation of neuron projection development	0.0140237	0.0655164	12.1564	51.8716	WNT5A;FKBP4	22	2	165
cardiac right ventricle morphogenesis	0.0142101	0.0655164	79.2302	337.029	SOX4	22	1	13
spinal cord development	0.0142101	0.0655164	79.2302	337.029	SOX4	22	1	13
positive regulation of transporter activity	0.0142101	0.0655164	79.2302	337.029	SGK1	22	1	13
neutrophil degranulation	0.0151556	0.0655164	6.44131	26.9851	CST3;FABP5;ANXA3	22	3	481
positive regulation of gene expression	0.0152398	0.0655164	6.42754	26.8918	MYCN;WNT5A;SOX4	22	3	482
genitalia development	0.0152952	0.0655164	73.1319	305.707	WNT5A	22	1	14
renal absorption	0.0152952	0.0655164	73.1319	305.707	SGK1	22	1	14
secondary palate development	0.0152952	0.0655164	73.1319	305.707	WNT5A	22	1	14
positive regulation of SMAD protein signal transduction	0.0152952	0.0655164	73.1319	305.707	DAB2	22	1	14
regulation of macrophage cytokine production	0.0152952	0.0655164	73.1319	305.707	WNT5A	22	1	14
positive regulation of T cell chemotaxis	0.0152952	0.0655164	73.1319	305.707	WNT5A	22	1	14
regulation of protein kinase C signaling	0.0152952	0.0655164	73.1319	305.707	WNT5A	22	1	14
neutrophil activation involved in immune response	0.0154937	0.0655164	6.38655	26.6148	CST3;FABP5;ANXA3	22	3	485
neuron differentiation	0.0155076	0.0655164	11.5151	47.9768	WNT5A;SOX4	22	2	174
neutrophil mediated immunity	0.01575	0.0655164	6.34607	26.342	CST3;FABP5;ANXA3	22	3	488
negative regulation of androgen receptor signaling pathway	0.0163791	0.0655164	67.9048	279.207	DAB2	22	1	15
regulation of secretion	0.0163791	0.0655164	67.9048	279.207	SGK1	22	1	15
positive regulation of cell killing	0.0163791	0.0655164	67.9048	279.207	WNT5A	22	1	15
regulation of T cell chemotaxis	0.0163791	0.0655164	67.9048	279.207	WNT5A	22	1	15
regulation of clathrin-dependent endocytosis	0.0163791	0.0655164	67.9048	279.207	DAB2	22	1	15
regulation of extracellular matrix disassembly	0.0163791	0.0655164	67.9048	279.207	CST3	22	1	15
positive regulation of response to cytokine stimulus	0.0163791	0.0655164	67.9048	279.207	WNT5A	22	1	15
regulation of neuron projection arborization	0.0163791	0.0655164	67.9048	279.207	WNT5A	22	1	15
filopodium assembly	0.0174619	0.0666727	63.3746	256.524	S1PR2	22	1	16
positive regulation of myeloid leukocyte cytokine production involved in immune response	0.0174619	0.0666727	63.3746	256.524	WNT5A	22	1	16
neural tube development	0.0174619	0.0666727	63.3746	256.524	SOX4	22	1	16
sympathetic nervous system development	0.0174619	0.0666727	63.3746	256.524	SOX4	22	1	16
nuclear transport	0.0174619	0.0666727	63.3746	256.524	BANF1	22	1	16
regulation of cell killing	0.0185435	0.0689229	59.4107	236.908	WNT5A	22	1	17
positive regulation of macrophage activation	0.0185435	0.0689229	59.4107	236.908	WNT5A	22	1	17
regulation of establishment of endothelial barrier	0.0185435	0.0689229	59.4107	236.908	S1PR2	22	1	17
positive regulation of lymphocyte chemotaxis	0.0196241	0.0704454	55.9132	219.795	WNT5A	22	1	18
regulation of early endosome to late endosome transport	0.0196241	0.0704454	55.9132	219.795	DAB2	22	1	18
presynapse assembly	0.0196241	0.0704454	55.9132	219.795	WNT5A	22	1	18
regulation of production of miRNAs involved in gene silencing by miRNA	0.0196241	0.0704454	55.9132	219.795	MYCN	22	1	18
folic acid metabolic process	0.0207034	0.0707648	52.8042	204.746	MTHFD2	22	1	19
atrioventricular valve morphogenesis	0.0207034	0.0707648	52.8042	204.746	SOX4	22	1	19
regulation of bicellular tight junction assembly	0.0207034	0.0707648	52.8042	204.746	NPHP1	22	1	19
positive regulation of leukocyte activation	0.0207034	0.0707648	52.8042	204.746	WNT5A	22	1	19
long-term memory	0.0207034	0.0707648	52.8042	204.746	SGK1	22	1	19
regulation of angiogenesis	0.020724	0.0707648	9.8393	38.1417	ANXA3;WNT5A	22	2	203
fatty acid transport	0.0217817	0.0714712	50.0226	191.421	FABP5	22	1	20
negative regulation of cyclin-dependent protein serine/threonine kinase activity	0.0217817	0.0714712	50.0226	191.421	NR2F2	22	1	20
folic acid-containing compound metabolic process	0.0217817	0.0714712	50.0226	191.421	MTHFD2	22	1	20
regulation of tissue remodeling	0.0217817	0.0714712	50.0226	191.421	CST3	22	1	20
positive regulation of peptidyl-lysine acetylation	0.0217817	0.0714712	50.0226	191.421	SOX4	22	1	20
autonomic nervous system development	0.0228588	0.0732878	47.519	179.547	SOX4	22	1	21
negative regulation of protein localization to cell periphery	0.0228588	0.0732878	47.519	179.547	DAB2	22	1	21
negative regulation of protein localization to plasma membrane	0.0228588	0.0732878	47.519	179.547	DAB2	22	1	21
regulation of response to cytokine stimulus	0.0239348	0.0750195	45.254	168.907	WNT5A	22	1	22
female gonad development	0.0239348	0.0750195	45.254	168.907	NR2F2	22	1	22
negative regulation of cyclin-dependent protein kinase activity	0.0239348	0.0750195	45.254	168.907	NR2F2	22	1	22
regulation of SMAD protein signal transduction	0.0250096	0.0766719	43.1948	159.324	DAB2	22	1	23
triglyceride catabolic process	0.0250096	0.0766719	43.1948	159.324	FABP5	22	1	23
regulation of peptidase activity	0.0250096	0.0766719	43.1948	159.324	CST3	22	1	23
positive regulation of cellular response to transforming growth factor beta stimulus	0.0260834	0.077148	41.3147	150.652	DAB2	22	1	24
regulation of cytokine production involved in immune response	0.0260834	0.077148	41.3147	150.652	WNT5A	22	1	24
cellular response to catecholamine stimulus	0.0260834	0.077148	41.3147	150.652	GNG2	22	1	24
positive regulation of transforming growth factor beta receptor signaling pathway	0.0260834	0.077148	41.3147	150.652	DAB2	22	1	24
DNA packaging	0.0260834	0.077148	41.3147	150.652	BANF1	22	1	24
cellular response to hexose stimulus	0.0271559	0.0786586	39.5913	142.772	SOX4	22	1	25
positive regulation of peptidyl-threonine phosphorylation	0.0271559	0.0786586	39.5913	142.772	S1PR2	22	1	25
positive regulation of T cell migration	0.0271559	0.0786586	39.5913	142.772	WNT5A	22	1	25
regulation of synapse organization	0.0282274	0.0801048	38.0057	135.584	WNT5A	22	1	26
glial cell development	0.0282274	0.0801048	38.0057	135.584	SOX4	22	1	26
negative regulation of protein localization to membrane	0.0282274	0.0801048	38.0057	135.584	DAB2	22	1	26
membrane organization	0.0287265	0.0807343	8.22417	29.1953	DAB2;WNT5A	22	2	242
protein peptidyl-prolyl isomerization	0.0292977	0.0807343	36.5421	129.003	FKBP4	22	1	27
positive regulation of gene silencing by miRNA	0.0292977	0.0807343	36.5421	129.003	MYCN	22	1	27
positive regulation of DNA-binding transcription factor activity	0.0296078	0.0807343	8.0877	28.4664	ANXA3;WNT5A	22	2	246
positive regulation of cytosolic calcium ion concentration involved in phospholipase C-activating G protein-coupled signaling pathway	0.030367	0.0807343	35.1869	122.957	LPAR4	22	1	28
positive regulation of fibroblast proliferation	0.030367	0.0807343	35.1869	122.957	WNT5A	22	1	28
regulation of microtubule polymerization or depolymerization	0.030367	0.0807343	35.1869	122.957	FKBP4	22	1	28
ventricular septum morphogenesis	0.030367	0.0807343	35.1869	122.957	SOX4	22	1	28
regulation of postsynapse organization	0.030367	0.0807343	35.1869	122.957	WNT5A	22	1	28
regulation of transcription DNA-templated	0.0303715	0.0807343	2.97252	10.3867	HOXA10;MYCN;WNT5A;NR2F2;HOXC10;SOX4	22	6	2244
glial cell differentiation	0.0314351	0.083036	33.9286	117.387	SOX4	22	1	29
negative regulation of cytoskeleton organization	0.032502	0.0837475	32.757	112.24	FKBP4	22	1	30
regulation of type I interferon-mediated signaling pathway	0.032502	0.0837475	32.757	112.24	WNT5A	22	1	30
cell projection organization	0.032502	0.0837475	32.757	112.24	NPHP1	22	1	30
regulation of macrophage activation	0.032502	0.0837475	32.757	112.24	WNT5A	22	1	30
activation of protein kinase B activity	0.0335679	0.0850964	31.6635	107.472	WNT5A	22	1	31
positive regulation of Rho protein signal transduction	0.0335679	0.0850964	31.6635	107.472	LPAR4	22	1	31
negative regulation of intracellular steroid hormone receptor signaling pathway	0.0346326	0.0850964	30.6406	103.043	DAB2	22	1	32
negative regulation of microtubule polymerization or depolymerization	0.0346326	0.0850964	30.6406	103.043	FKBP4	22	1	32
cellular response to glucose stimulus	0.0346326	0.0850964	30.6406	103.043	SOX4	22	1	32
long-chain fatty acid transport	0.0346326	0.0850964	30.6406	103.043	FABP5	22	1	32
peptidyl-proline modification	0.0346326	0.0850964	30.6406	103.043	FKBP4	22	1	32
central nervous system development	0.0346464	0.0850964	7.41053	24.9183	MARCKSL1;SOX4	22	2	268
positive regulation of cytokine production involved in immune response	0.0356962	0.0871651	29.6815	98.92	WNT5A	22	1	33
central nervous system neuron differentiation	0.0367587	0.0892407	28.7807	95.0735	SOX4	22	1	34
acylglycerol catabolic process	0.03782	0.0897237	27.9328	91.4775	FABP5	22	1	35
regulation of trans-synaptic signaling	0.03782	0.0897237	27.9328	91.4775	FABP5	22	1	35
negative regulation of epithelial cell migration	0.03782	0.0897237	27.9328	91.4775	NR2F2	22	1	35
embryonic skeletal system development	0.03782	0.0897237	27.9328	91.4775	WNT5A	22	1	35
positive regulation of cytokine-mediated signaling pathway	0.0388803	0.0897237	27.1333	88.1092	WNT5A	22	1	36
regulation of androgen receptor signaling pathway	0.0388803	0.0897237	27.1333	88.1092	DAB2	22	1	36
negative regulation of fat cell differentiation	0.0388803	0.0897237	27.1333	88.1092	WNT5A	22	1	36
positive regulation of innate immune response	0.0388803	0.0897237	27.1333	88.1092	WNT5A	22	1	36
regulation of ossification	0.0388803	0.0897237	27.1333	88.1092	WNT5A	22	1	36
negative regulation of endothelial cell proliferation	0.0399394	0.09159	26.3783	84.9485	NR2F2	22	1	37
negative regulation of endothelial cell migration	0.0409974	0.09159	25.6641	81.9774	NR2F2	22	1	38
positive regulation of insulin secretion	0.0409974	0.09159	25.6641	81.9774	SOX4	22	1	38
positive regulation of potassium ion transport	0.0409974	0.09159	25.6641	81.9774	GNG2	22	1	38
positive regulation of production of molecular mediator of immune response	0.0409974	0.09159	25.6641	81.9774	WNT5A	22	1	38
ventricular septum development	0.0409974	0.09159	25.6641	81.9774	SOX4	22	1	38
cellular response to ketone	0.0420543	0.0929622	24.9875	79.1801	GNG2	22	1	39
regulation of peptidyl-threonine phosphorylation	0.0420543	0.0929622	24.9875	79.1801	S1PR2	22	1	39
positive regulation of ossification	0.0431101	0.0947972	24.3455	76.5423	WNT5A	22	1	40
positive regulation of cation transmembrane transport	0.0441648	0.0952636	23.7357	74.0513	GNG2	22	1	41
keratinocyte differentiation	0.0441648	0.0952636	23.7357	74.0513	WNT5A	22	1	41
T cell differentiation	0.0441648	0.0952636	23.7357	74.0513	SOX4	22	1	41
positive regulation of epithelial to mesenchymal transition	0.0452184	0.0952636	23.1556	71.6957	DAB2	22	1	42
regulation of chemokine production	0.0452184	0.0952636	23.1556	71.6957	WNT5A	22	1	42
negative regulation of protein catabolic process	0.0452184	0.0952636	23.1556	71.6957	CST3	22	1	42
cellular glucose homeostasis	0.0462709	0.0952636	22.6032	69.465	SOX4	22	1	43
negative regulation of proteolysis	0.0462709	0.0952636	22.6032	69.465	CST3	22	1	43
positive regulation of peptide hormone secretion	0.0462709	0.0952636	22.6032	69.465	SOX4	22	1	43
cellular response to retinoic acid	0.0462709	0.0952636	22.6032	69.465	WNT5A	22	1	43
male gonad development	0.0462709	0.0952636	22.6032	69.465	WNT5A	22	1	43
positive regulation of T cell differentiation	0.0462709	0.0952636	22.6032	69.465	SOX4	22	1	43
development of primary male sexual characteristics	0.0462709	0.0952636	22.6032	69.465	WNT5A	22	1	43
cardiac ventricle morphogenesis	0.0473222	0.0960161	22.0764	67.3502	SOX4	22	1	44
positive regulation of potassium ion transmembrane transport	0.0473222	0.0960161	22.0764	67.3502	GNG2	22	1	44
positive regulation of receptor-mediated endocytosis	0.0473222	0.0960161	22.0764	67.3502	DAB2	22	1	44
chromosome condensation	0.0483725	0.0971405	21.5736	65.3426	BANF1	22	1	45
positive regulation of RNA metabolic process	0.0483725	0.0971405	21.5736	65.3426	MYCN	22	1	45
cellular response to oxygen-containing compound	0.0485702	0.0971405	6.12368	18.5226	GNG2;WNT5A	22	2	323
regulation of fibroblast proliferation	0.0494216	0.0976833	21.0931	63.4348	WNT5A	22	1	46
positive regulation of response to stimulus	0.0494216	0.0976833	21.0931	63.4348	WNT5A	22	1	46
cellular protein localization	0.0501963	0.0976833	6.00948	17.9792	WNT5A;NPHP1	22	2	329
epithelial to mesenchymal transition	0.0504697	0.0976833	20.6335	61.6196	WNT5A	22	1	47
negative regulation of cold-induced thermogenesis	0.0504697	0.0976833	20.6335	61.6196	HOXC10	22	1	47
positive regulation of neuron death	0.0504697	0.0976833	20.6335	61.6196	WNT5A	22	1	47
positive regulation of pathway-restricted SMAD protein phosphorylation	0.0504697	0.0976833	20.6335	61.6196	DAB2	22	1	47
positive regulation of endocytosis	0.0515166	0.098799	20.1935	59.891	DAB2	22	1	48
cellular response to alcohol	0.0515166	0.098799	20.1935	59.891	GNG2	22	1	48
negative regulation of catabolic process	0.0525625	0.0994425	19.7718	58.2429	CST3	22	1	49
negative regulation of cell projection organization	0.0525625	0.0994425	19.7718	58.2429	FKBP4	22	1	49
response to glucose	0.0525625	0.0994425	19.7718	58.2429	SOX4	22	1	49
