# Supplementary material for: Leveraging neighborhood representations of single-cell data to achieve sensitive DE testing with miloDE
Source: Genome Biol. 2024 Jul 18;25:189. doi: 10.1186/s13059-024-03334-3 (PMC11256449; doi:10.1186/s13059-024-03334-3)
Supplement: Supplementary file 5 — Additional file 5: Table S3. List of genes that are strongly DE in IPF (> 25% neighborhoods, average significant logFC > 1), with assigned gene set ID. [file 13059_2024_3334_MOESM5_ESM.xlsx]

## Sheet: IPF-1
gene	cluster_id	Fraction of significant nhoods	Number of significant nhoods	average logFC	average logFC in significant neighbourhoods	FDR, pseudo-bulk	logFC, psedu-bulk
AC004556.1	IPF-1	0.484945	306	-1.02041	-1.97801	0.103995	-1.53964
ANXA2P2	IPF-1	0.339144	214	-0.757947	-1.59227	0.000127763	-1.47214
CCL23	IPF-1	0.583201	368	-0.874527	-1.33086	0.000157483	-1.09241
CCL4	IPF-1	0.299525	189	-0.636463	-1.41821	0.478765	-0.331519
COL1A1	IPF-1	0.282092	178	-0.57801	-1.82739	3.11064549643498e-09	-2.55978
COL1A2	IPF-1	0.285261	180	-0.604812	-1.80756	3.15425104935935e-06	-2.10843
COL3A1	IPF-1	0.29477	186	-0.609519	-1.7527	4.06327276546814e-07	-2.45879
CYBB	IPF-1	0.59271	374	-0.856202	-1.21116	0.00156937	-0.871741
ENSG00000225616	IPF-1	0.33122	209	-0.949448	-1.68225	0.11723	-1.00077
ENSG00000254281	IPF-1	0.266244	168	-0.715793	-1.55364	0.113588	-0.815895
ENSG00000260908	IPF-1	0.335975	212	-0.591822	-1.29237	0.0327536	-0.612488
ENSG00000276216	IPF-1	0.478605	302	-0.893665	-1.56819	0.00705333	-1.03459
FGFR1	IPF-1	0.353407	223	-0.566718	-1.30033	7.88205424743353e-06	-1.15263
FKBP1C	IPF-1	0.641838	405	-0.793298	-1.0701	0.0193397	-0.647237
HPGDS	IPF-1	0.353407	223	-0.58744	-1.27478	0.130958	-0.520297
ICA1	IPF-1	0.326466	206	-0.563103	-1.21237	2.0030036435375e-05	-0.643644
IGFBP2	IPF-1	0.386688	244	-0.738091	-1.34005	0.156192	-0.610281
IGHG1	IPF-1	0.415214	262	-0.869343	-1.83921	0.447534	-0.65539
IGHG3	IPF-1	0.397781	251	-0.762311	-1.67936	0.984939	-0.0403822
IGHG4	IPF-1	0.491284	310	-1.30327	-2.61535	0.437659	-0.790701
IGKV3-20	IPF-1	0.278922	176	-0.982719	-2.42534	0.0148314	-1.88106
IGLC2	IPF-1	0.456418	288	-0.777527	-1.45402	0.31527	-0.935919
ITGAM	IPF-1	0.724247	457	-0.819425	-1.01429	4.32878414540172e-14	-1.17817
NRGN	IPF-1	0.432647	273	-0.742154	-1.46827	1.25712061981775e-12	-1.32977
P2RY13	IPF-1	0.309033	195	-0.559531	-1.26726	0.0819392	-0.489559
PDGFD	IPF-1	0.280507	177	-0.495084	-1.25824	0.914458	0.0800019
PLAC8	IPF-1	0.343899	217	-0.540549	-1.18636	0.348302	-0.328559
PLEKHG2	IPF-1	0.394612	249	-0.671556	-1.235	0.00572397	-0.658168
RETN	IPF-1	0.277338	175	-0.545606	-1.10129	0.714851	-0.152789
RP11-77A13.1	IPF-1	0.255151	161	-0.648771	-2.16684	0.787538	-0.368641
RSPO3	IPF-1	0.296355	187	-0.519708	-1.47643	0.0924108	-0.783337
S100P	IPF-1	0.416799	263	-0.49633	-1.067	0.145614	-0.454714
SEPN1	IPF-1	0.263074	166	-0.598058	-1.31171	0.0163326	-0.774243
SSBP3	IPF-1	0.332805	210	-0.560569	-1.29034	5.07700542313632e-06	-0.849945
TFCP2L1	IPF-1	0.488114	308	-0.762464	-1.26047	0.234919	-0.330501
TNFRSF10D	IPF-1	0.358162	226	-0.662463	-1.25814	0.000465281	-0.649926
TUBA1B	IPF-1	0.496038	313	-0.675629	-1.0115	2.28574539212142e-05	-0.694957
WDR49	IPF-1	0.402536	254	-0.64288	-1.26196	0.131163	-0.436983
WDR74	IPF-1	0.59588	376	-0.861804	-1.26334	0.0067929	-0.605701

## Sheet: IPF-2
gene	cluster_id	Fraction of significant nhoods	Number of significant nhoods	average logFC	average logFC in significant neighbourhoods	FDR, pseudo-bulk	logFC, psedu-bulk
AQP3	IPF-2	0.288431	182	-0.446356	-1.09614	0.866292	-0.0749409
C15orf48	IPF-2	0.366086	231	-0.59349	-1.02239	0.000871624	-0.884723
CYP51A1	IPF-2	0.305864	193	-0.518005	-1.03847	0.0277559	-0.44228
DEFB1	IPF-2	0.329635	208	-0.594434	-1.36824	0.582022	-0.257103
DHCR24	IPF-2	0.380349	240	-0.593221	-1.15489	0.00219732	-0.543827
DIRC3	IPF-2	0.361331	228	-0.575084	-1.16296	0.00025005	-0.866731
DNAH5	IPF-2	0.270998	171	-0.598195	-1.85937	0.00667209	-0.993213
ENSG00000232037	IPF-2	0.359746	227	-0.689677	-1.21438	0.0785919	-0.791289
ENSG00000232295	IPF-2	0.270998	171	-0.496291	-1.12909	8.62782681177211e-05	-0.695891
ENSG00000237525	IPF-2	0.343899	217	-0.571971	-1.2263	0.00163847	-0.883509
ENSG00000253557	IPF-2	0.491284	310	-0.734577	-1.16388	0.00189689	-0.802495
ENSG00000256947	IPF-2	0.305864	193	-0.649588	-1.56149	0.0014299	-1.28004
ENSG00000273237	IPF-2	0.29794	188	-0.69464	-1.6175	0.036097	-0.97819
ENSG00000279483	IPF-2	0.270998	171	-0.689665	-1.29361	0.1842	-0.67018
FABP3	IPF-2	0.393027	248	-0.595019	-1.30535	0.373609	-0.387967
FCN1	IPF-2	0.259905	164	-0.501906	-1.25598	0.122535	-0.568839
FOLR3	IPF-2	0.274168	173	-0.694896	-1.59511	0.674869	-0.250453
GGTA1P	IPF-2	0.394612	249	-0.563109	-1.00798	0.000554596	-0.859204
KCNMB1	IPF-2	0.29477	186	-0.510203	-1.32253	4.39562314036103e-13	-1.13259
LDLR	IPF-2	0.340729	215	-0.563555	-1.12385	0.591941	-0.170425
LINC00607	IPF-2	0.36767	232	-0.639408	-1.26009	0.218313	-0.345062
LUM	IPF-2	0.25832	163	-0.621871	-1.67608	0.000428847	-1.8313
MSMO1	IPF-2	0.342314	216	-0.541048	-1.14052	0.230807	-0.302852
MT2A	IPF-2	0.299525	189	-0.510323	-1.08991	0.680449	-0.203288
MYL6B	IPF-2	0.274168	173	-0.724163	-1.55721	0.000105648	-1.0989
NFE2L3	IPF-2	0.378764	239	-0.588922	-1.11007	6.80858526094127e-05	-0.770981
NMB	IPF-2	0.445325	281	-0.752754	-1.33402	0.00510232	-0.640473
PDLIM1	IPF-2	0.302694	191	-0.485231	-1.03655	0.753864	-0.112484
POLG2	IPF-2	0.264659	167	-0.533761	-1.07612	0.00315664	-0.500399
PROCR	IPF-2	0.282092	178	-0.4745	-1.05994	0.116222	-0.307752
PVT1	IPF-2	0.502377	317	-0.642971	-1.05595	7.88205424743353e-06	-0.636458
RIPOR2	IPF-2	0.383518	242	-0.558397	-1.09859	0.353017	-0.374986
RNF175	IPF-2	0.269414	170	-0.530003	-1.34605	8.78562774578654e-05	-0.963514
RNVU1-19	IPF-2	0.310618	196	-0.597849	-1.54967	0.0219761	-1.16036
RPL7P9	IPF-2	0.423138	267	-0.64234	-1.01924	0.00360946	-0.922941
SERPINB5	IPF-2	0.251981	159	-0.759476	-1.94731	0.981429	-0.0459625
SPINK1	IPF-2	0.296355	187	-0.713452	-1.81345	0.000582211	-1.55254
SPINT1	IPF-2	0.278922	176	-0.499459	-1.08098	0.00730816	-0.421156
WFDC2	IPF-2	0.280507	177	-0.573938	-1.35783	0.00135261	-1.18509

## Sheet: IPF-3
gene	cluster_id	Fraction of significant nhoods	Number of significant nhoods	average logFC	average logFC in significant neighbourhoods	FDR, pseudo-bulk	logFC, psedu-bulk
ATP2B4	IPF-3	0.74168	468	-1.14809	-1.46378	7.6922065246027e-17	-1.70041
BPIFB1	IPF-3	0.48336	305	-0.795783	-1.54836	5.28778942820297e-07	-2.06805
CCL24	IPF-3	0.570523	360	-1.71378	-2.72612	1.43605617198984e-07	-2.02182
CCL7	IPF-3	0.51664	326	-1.1336	-2.12264	2.83348464083324e-08	-2.88205
CD9	IPF-3	0.725832	458	-0.83245	-1.0636	2.15043632719889e-09	-0.857068
CHI3L1	IPF-3	0.545166	344	-1.37352	-2.46024	1.70690084044738e-13	-4.04825
CHIT1	IPF-3	0.532488	336	-1.24203	-2.28827	8.34782165736249e-12	-3.77458
CLEC5A	IPF-3	0.532488	336	-0.872834	-1.4524	1.00661175404575e-07	-1.30584
CRIP1	IPF-3	0.863708	545	-1.23972	-1.37534	2.69265498682871e-05	-1.08401
CRIP1P4	IPF-3	0.610143	385	-1.62778	-2.39441	3.46516862626265e-05	-2.70523
CRIP2	IPF-3	0.610143	385	-1.22778	-1.89716	6.04980581739546e-13	-2.21322
CST6	IPF-3	0.388273	245	-0.754709	-1.77036	3.36982529335998e-13	-1.84587
CT69	IPF-3	0.421553	266	-0.739436	-1.56089	3.86812277653774e-10	-2.11334
EEF1A1P11	IPF-3	0.48336	305	-1.15711	-1.76992	0.0049155	-1.72956
FBP1	IPF-3	0.706815	446	-0.795541	-1.06262	0.00198627	-0.539418
FN1	IPF-3	0.944532	596	-2.03872	-2.12233	5.98503633083596e-10	-1.75074
GEM	IPF-3	0.505547	319	-0.946597	-1.70392	2.38593855378533e-09	-2.27159
IGKC	IPF-3	0.675119	426	-2.16692	-2.93953	0.00721751	-2.41216
IL1RN	IPF-3	0.687797	434	-1.06955	-1.38761	0.00638784	-0.873961
LINC02345	IPF-3	0.575277	363	-1.06828	-1.65053	0.146878	-0.918334
LONRF1	IPF-3	0.679873	429	-0.867011	-1.14095	4.701341354186e-10	-0.888953
LPL	IPF-3	0.744849	470	-1.07076	-1.33226	2.56717612408642e-05	-0.767334
LSP1	IPF-3	0.597464	377	-0.803665	-1.20303	1.01040020106343e-06	-0.811936
MATK	IPF-3	0.599049	378	-1.04643	-1.67332	4.23914572828779e-16	-2.42109
MMP10	IPF-3	0.33122	209	-1.01058	-2.83102	2.60142142460249e-14	-4.75724
MMP7	IPF-3	0.580032	366	-1.7874	-3.02366	4.46580676300423e-17	-5.23611
PKP2	IPF-3	0.797147	503	-1.30148	-1.52505	0.00616919	-0.956041
PPBP	IPF-3	0.836767	528	-4.20224	-4.9454	3.4862585832193e-13	-4.89528
RAC2	IPF-3	0.698891	441	-0.845449	-1.10309	1.61530614374382e-05	-0.70287
RGCC	IPF-3	0.689382	435	-0.810059	-1.06797	3.36801196989262e-06	-0.851434
RP11-1008C21.1	IPF-3	0.591125	373	-1.24701	-1.81893	8.55617390214448e-05	-1.7067
SCGB1A1	IPF-3	0.670365	423	-1.22583	-1.72298	0.000627878	-1.81221
SCGB3A1	IPF-3	0.873217	551	-1.85177	-2.07202	4.08668516502563e-08	-2.43422
SCGB3A2	IPF-3	0.565769	357	-0.990653	-1.47998	1.98306595835412e-05	-1.67367
SH3RF3	IPF-3	0.522979	330	-1.07303	-1.97295	6.89647170385081e-20	-2.65501
SLC28A3	IPF-3	0.602219	380	-1.41023	-2.32095	5.38168886467733e-23	-3.28374
SPP1	IPF-3	0.841521	531	-2.73462	-3.18502	1.01995361492969e-11	-3.68934
THRB	IPF-3	0.500792	316	-0.862653	-1.53533	1.22922184005225e-06	-1.40915
TMSB4XP8	IPF-3	0.532488	336	-1.13926	-1.73373	0.00218913	-1.6273
TPPP3	IPF-3	0.576862	364	-1.14397	-1.8949	1.71481802170325e-11	-2.26596
ZBTB16	IPF-3	0.679873	429	-1.13796	-1.52795	0.00700625	-1.10847

## Sheet: IPF-4
gene	cluster_id	Fraction of significant nhoods	Number of significant nhoods	average logFC	average logFC in significant neighbourhoods	FDR, pseudo-bulk	logFC, psedu-bulk
A2M	IPF-4	0.477021	301	-0.680059	-1.21731	7.70694526491434e-16	-1.70636
CALM3	IPF-4	0.557845	352	-0.68045	-1.06645	1.57969546345257e-14	-1.35615
CD48	IPF-4	0.496038	313	-0.826498	-1.4923	6.90327903734502e-13	-2.05234
CD84	IPF-4	0.554675	350	-0.698487	-1.09278	1.64471311818707e-13	-1.57092
CDA	IPF-4	0.435816	275	-0.722713	-1.46118	8.36026217958546e-11	-1.83291
COL22A1	IPF-4	0.313788	198	-0.711889	-2.14555	1.02379624622983e-16	-2.68228
CSF1	IPF-4	0.551506	348	-0.960574	-1.59431	0.000196358	-1.08648
CTSK	IPF-4	0.453249	286	-0.948656	-1.96071	5.38168886467733e-23	-4.01135
DNASE2B	IPF-4	0.375594	237	-0.714298	-1.67988	0.001188	-1.01098
EMP1	IPF-4	0.546751	345	-0.728031	-1.1343	7.11934406895922e-08	-1.46219
FAIM	IPF-4	0.40729	257	-0.649002	-1.37425	5.53196825065588e-22	-1.44976
FCGR2B	IPF-4	0.473851	299	-0.781359	-1.3675	1.49047990005474e-10	-1.59362
FCMR	IPF-4	0.26149	165	-0.564895	-2.11222	1.01894460469506e-16	-2.67011
FDX1	IPF-4	0.492868	311	-0.599539	-1.07082	1.1677647920779e-08	-1.03548
GPC4	IPF-4	0.427892	270	-0.542277	-1.2179	7.36067737052046e-12	-1.90209
HCST	IPF-4	0.594295	375	-0.723858	-1.08267	4.31205242860938e-07	-0.793459
LINC01010	IPF-4	0.362916	229	-0.770306	-2.02755	5.70770843303504e-17	-2.62575
MMP9	IPF-4	0.454834	287	-0.978146	-1.98441	6.48427549267565e-13	-3.51654
MREG	IPF-4	0.397781	251	-0.610895	-1.4751	8.07694723468398e-15	-1.87743
MTCO1P40	IPF-4	0.316957	200	-1.06209	-2.30383	0.815158	0.338655
PDLIM4	IPF-4	0.366086	231	-0.721155	-1.73896	9.79101158314353e-12	-2.1924
RARRES1	IPF-4	0.283677	179	-0.524131	-1.6554	5.24422592774074e-16	-2.28351
RP11-1143G9.4	IPF-4	0.323296	204	-0.96842	-1.93764	0.123412	-1.01173
SDC2	IPF-4	0.630745	398	-0.77227	-1.11548	2.04563992248434e-09	-1.37549
SLAMF9	IPF-4	0.342314	216	-0.642533	-1.6845	2.56315043900444e-14	-2.15227
SMIM3	IPF-4	0.578447	365	-0.770248	-1.16876	6.21628811928227e-09	-1.55815
SPARC	IPF-4	0.448494	283	-0.731183	-1.4199	9.45410166538359e-10	-1.3921
TIMP3	IPF-4	0.427892	270	-0.886153	-1.95511	9.82929884476076e-11	-2.53542

## Sheet: IPF-5
gene	cluster_id	Fraction of significant nhoods	Number of significant nhoods	average logFC	average logFC in significant neighbourhoods	FDR, pseudo-bulk	logFC, psedu-bulk
ACOT7	IPF-5	0.272583	172	-0.465336	-1.26814	0.54666	-0.185276
ARHGAP24	IPF-5	0.386688	244	-0.458781	-1.05886	3.09905053434087e-05	-0.812424
C1orf54	IPF-5	0.291601	184	-0.435362	-1.00293	1.06054959347884e-11	-1.17579
CA2	IPF-5	0.324881	205	-0.578008	-1.27009	0.113309	-0.437595
CCL3	IPF-5	0.286846	181	-0.547358	-1.4165	0.123412	-0.625168
CD276	IPF-5	0.389857	246	-0.50431	-1.16122	2.30602844192891e-09	-0.752305
CD36	IPF-5	0.418384	264	-0.525142	-1.03497	1.38845435434494e-05	-1.00557
COL4A2	IPF-5	0.269414	170	-0.298055	-1.05958	0.000439352	-0.961356
CYTL1	IPF-5	0.291601	184	-0.587569	-1.74769	1.1426349964689e-15	-2.57651
DFNA5	IPF-5	0.280507	177	-0.564856	-1.66902	9.70541065710324e-07	-2.82789
DGKH	IPF-5	0.383518	242	-0.507022	-1.00482	1.82751525808927e-05	-0.481721
FABP5P7	IPF-5	0.438986	277	-0.544171	-1.01585	7.92341457859937e-06	-0.920007
FDX1P1	IPF-5	0.296355	187	-0.590445	-1.49317	2.33858534042488e-07	-1.43557
FLT1	IPF-5	0.275753	174	-0.577184	-1.54544	0.000125575	-0.912775
GALM	IPF-5	0.329635	208	-0.498006	-1.08351	8.07694723468398e-15	-1.14285
GFOD1	IPF-5	0.419968	265	-0.582521	-1.08953	3.9831650880503e-07	-0.836275
HMG20B	IPF-5	0.263074	166	-0.446419	-1.01206	1.84787323391949e-11	-0.759076
HS3ST2	IPF-5	0.296355	187	-0.428961	-1.09641	8.72360050459705e-11	-2.94421
HSD3B7	IPF-5	0.323296	204	-0.442044	-1.07631	4.80748272589097e-10	-0.808651
ITGA6	IPF-5	0.329635	208	-0.599516	-1.39205	1.57948021055541e-13	-1.56569
ITGB1BP1	IPF-5	0.358162	226	-0.482674	-1.10239	7.17521135130295e-13	-1.06228
MFSD12	IPF-5	0.412044	260	-0.559416	-1.01198	6.80456963439319e-13	-1.0901
MGP	IPF-5	0.33122	209	-0.697012	-1.48036	0.000499634	-1.26555
MT-CO3	IPF-5	0.353407	223	-0.602766	-1.00123	0.0050569	-0.596659
PLA2G7	IPF-5	0.475436	300	-0.534499	-1.00853	1.94734984214521e-11	-1.73346
RHOC	IPF-5	0.400951	253	-0.479713	-1.00199	3.30488277084336e-10	-1.06486
SLC44A2	IPF-5	0.307448	194	-0.520614	-1.0872	0.277728	-0.197607
SNCA	IPF-5	0.251981	159	-0.448335	-1.25461	8.34782165736249e-12	-1.41223
ZSWIM4	IPF-5	0.364501	230	-0.655246	-1.20892	0.000402032	-0.700857
