# Supplementary material for: Leveraging neighborhood representations of single-cell data to achieve sensitive DE testing with miloDE
Source: Genome Biol. 2024 Jul 18;25:189. doi: 10.1186/s13059-024-03334-3 (PMC11256449; doi:10.1186/s13059-024-03334-3)
Supplement: Supplementary file 6 — Additional file 6: Table S4. Specific parameters of splatter simulations. [file 13059_2024_3334_MOESM6_ESM.xlsx]

## Sheet: DA_DE_interplay (Supp Note 1Gl)
Global:
(GENES) (CELLS) [SEED]
1000 3611 514593
29 additional parameters
Batches:
[BATCHES] [BATCH CELLS] [Location] [Scale] [Remove]
1 3611 0.1 0.1 FALSE
Mean:
(RATE) (SHAPE)
0.360518610133043 0.722072959585492
Library size:
(LOCATION) (SCALE) (Norm)
8.33469740895692 0.461562952905402 FALSE
Exprs outliers:
(PROBABILITY) (LOCATION) (SCALE)
0.035 3.76759954950265 0.459668976025157
Groups:
[Groups] [Group Probs]
1 1
Diff expr:
[Probability] [Down Prob] [Location] [Scale]
0.1 0.5 0.1 0.4
BCV:
(COMMON DISP) (DOF)
0.382421045947759 11.7559564057358
Dropout:
[Type] (MIDPOINT) (SHAPE)
none 0.13079970545053 -1.34014532023777
Paths:
[From] [Steps] [Skew] [Non-linear] [Sigma Factor]
0 100 0.5 0.1 0.8

## Sheet: DE detection (Supp Note 2)
Global:
(GENES) (CELLS) [SEED]
4000 3611 956486
29 additional parameters
Batches:
[BATCHES] [BATCH CELLS] [Location] [Scale] [Remove]
1 3611 0.1 0.1 FALSE
Mean:
(RATE) (SHAPE)
1.67596696719653 0.711322588192345
Library size:
(LOCATION) (SCALE) (Norm)
8.85853088136096 0.41102556065206 FALSE
Exprs outliers:
(PROBABILITY) (LOCATION) (SCALE)
0.0717679419854964 4.02086034028486 0.840257633600582
Groups:
[Groups] [Group Probs]
1 1
Diff expr:
[Probability] [Down Prob] [Location] [Scale]
0.1 0.5 0.1 0.4
BCV:
(COMMON DISP) (DOF)
0.284010964917486 22.7477201793815
Dropout:
[Type] (MIDPOINT) (SHAPE)
none -0.0902381812249376 -1.18004857775145
Paths:
[From] [Steps] [Skew] [Non-linear] [Sigma Factor]
0 100 0.5 0.1 0.8

## Sheet: Cacoa benchmark
Global:
(GENES) (CELLS) [SEED]
3000 3611 50636
29 additional parameters
Batches:
[BATCHES] [BATCH CELLS] [Location] [Scale] [Remove]
1 3611 0.1 0.1 FALSE
Mean:
(RATE) (SHAPE)
0.913209537830092 0.638472161999316
Library size:
(LOCATION) (SCALE) (Norm)
8.7836133680706 0.416001209457606 FALSE
Exprs outliers:
(PROBABILITY) (LOCATION) (SCALE)
0.05135045015005 4.16258876294798 0.71572899020953
Groups:
[Groups] [Group Probs]
1 1
Diff expr:
[Probability] [Down Prob] [Location] [Scale]
0.1 0.5 0.1 0.4
BCV:
(COMMON DISP) (DOF)
0.29141003632661 19.3670446254587
Dropout:
[Type] (MIDPOINT) (SHAPE)
none -0.0702953043509707 -1.2196606961834
Paths:
[From] [Steps] [Skew] [Non-linear] [Sigma Factor]
0 100 0.5 0.1 0.8

## Sheet: Augur testing
Global:
(GENES) (CELLS) [SEED]
4000 3611 583769
29 additional parameters
Batches:
[BATCHES] [BATCH CELLS] [Location] [Scale] [Remove]
1 3611 0.1 0.1 FALSE
Mean:
(RATE) (SHAPE)
1.67596696719653 0.711322588192345
Library size:
(LOCATION) (SCALE) (Norm)
8.85853088136096 0.41102556065206 FALSE
Exprs outliers:
(PROBABILITY) (LOCATION) (SCALE)
0.0717679419854964 4.02086034028486 0.840257633600582
Groups:
[Groups] [Group Probs]
1 1
Diff expr:
[Probability] [Down Prob] [Location] [Scale]
0.1 0.5 0.1 0.4
BCV:
(COMMON DISP) (DOF)
0.284010964917486 22.7477201793815
Dropout:
[Type] (MIDPOINT) (SHAPE)
none -0.0902381812249376 -1.18004857775145
Paths:
[From] [Steps] [Skew] [Non-linear] [Sigma Factor]
0 100 0.5 0.1 0.8
